# Supplementary material for: Poly[(5,5′-dimethyl-2,2′-bipyridine-κ2 N,N′)(μ3-5-hy­droxy­isophthalato-κ4 O 1:O 3,O 3′:O 3′)cadmium]
Source: Acta Crystallogr Sect E Struct Rep Online. 2011 Sep 14;67(Pt 10):m1352. doi: 10.1107/S1600536811035975 (PMC3201542; doi:10.1107/S1600536811035975)
Supplement: Supplementary file 1 [file e-67-m1352-sup1.cif]

##############################################################################
#                                                                            #
# This CIF contains the data in a paper accepted for publication in          #
# Acta Crystallographica Section E. It conforms to the requirements of       #
# Notes for Authors for Acta Crystallographica Section E, and has been       #
# peer reviewed under the auspices of the IUCr Commission on Journals.       #
#                                                                            #
# Full details of the Crystallographic Information File format               #
# are given in the paper "The Crystallographic Information File (CIF):       #
# a New Standard Archive File for Crystallography" by S. R. Hall, F. H.      #
# Allen and I. D. Brown [Acta Cryst. (1991), A47, 655-685].                  #
#                                                                            #
# The current version of the core CIF dictionary is obtainable from          #
# ftp://ftp.iucr.org/pub/cif_core.dic.                                       #
#                                                                            #
# Software is freely available for graphical display of the structure(s)     #
# in this CIF. For information consult the CIF software page                 #
# http://www.iucr.org/resources/cif/software.                                #
#                                                                            #
# This file may be used for bona fide research purposes within the           #
# scientific community so long as proper attribution is given to the journal # 
# article from which it was obtained.                                        #
#                                                                            #
##############################################################################
data_I
_audit_creation_method     SHELXL-97
_chemical_name_systematic
;
Poly[(5,5'-dimethyl-2,2'-bipyridine-\k^2^<i>N</i>,<i>N</i>')(\m~3~-5-
hydroxyisophthalato-
\k^4^<i>O</i>^1^:<i>O</i>^3^,<i>O</i>^3'^:<i>O</i>^3'^)cadmium]
;
_chemical_name_common     ?
_chemical_formula_moiety     'C20 H16 Cd N2 O5 '
_chemical_formula_sum     'C20 H16 Cd N2 O5'
_chemical_formula_iupac     '[Cd (C8 H4 O5) (C12 H12 N2)]'
_chemical_formula_weight     476.75
_chemical_melting_point     ?
_symmetry_cell_setting     monoclinic
_symmetry_space_group_name_H-M     'P 21/c'
_symmetry_space_group_name_Hall     '-P 2ybc'
loop_
    _symmetry_equiv_pos_as_xyz
    'x, y, z'
    '-x, y+1/2, -z+1/2'
    '-x, -y, -z'
    'x, -y-1/2, z-1/2'
_cell_length_a     10.7650(2)
_cell_length_b     13.0111(3)
_cell_length_c     16.5272(4)
_cell_angle_alpha     90.00
_cell_angle_beta     125.235(2)
_cell_angle_gamma     90.00
_cell_volume     1890.77(7)
_cell_formula_units_Z     4
_cell_measurement_reflns_used     4955
_cell_measurement_theta_min     2.9704
_cell_measurement_theta_max     29.2011
_cell_measurement_temperature     296(2)
_exptl_crystal_description     block
_exptl_crystal_colour     colourless
_exptl_crystal_size_max     0.21
_exptl_crystal_size_mid     0.20
_exptl_crystal_size_min     0.19
_exptl_crystal_density_diffrn     1.675
_exptl_crystal_density_meas     ?
_exptl_crystal_density_method     'not measured'
_exptl_crystal_F_000     952
_exptl_absorpt_coefficient_mu     1.189
_exptl_absorpt_correction_type     multi-scan
_exptl_absorpt_process_details     '(SADABS; Bruker, 2005)'
_exptl_absorpt_correction_T_min     0.7883
_exptl_absorpt_correction_T_max     0.8056
_exptl_special_details     ?
_diffrn_ambient_temperature     296(2)
_diffrn_radiation_type     MoK\a
_diffrn_radiation_wavelength     0.71073
_diffrn_radiation_source     'fine-focus sealed tube'
_diffrn_radiation_monochromator     graphite
_diffrn_measurement_device_type     'Bruker APEXII CCD area detector'
_diffrn_measurement_method     '\w scans'
_diffrn_detector_area_resol_mean     ?
_diffrn_reflns_number     7327
_diffrn_reflns_av_R_equivalents     0.0223
_diffrn_reflns_av_sigmaI/netI     0.0305
_diffrn_reflns_theta_min     2.98
_diffrn_reflns_theta_max     25.00
_diffrn_reflns_theta_full     25.00
_diffrn_measured_fraction_theta_max     0.996
_diffrn_measured_fraction_theta_full     0.996
_diffrn_reflns_limit_h_min     -12
_diffrn_reflns_limit_h_max     12
_diffrn_reflns_limit_k_min     -13
_diffrn_reflns_limit_k_max     15
_diffrn_reflns_limit_l_min     -18
_diffrn_reflns_limit_l_max     19
_diffrn_standards_number     0
_diffrn_standards_interval_count     .
_diffrn_standards_interval_time     .
_diffrn_standards_decay_%     ?
_refine_special_details
;
Refinement of <i>F</i>^2^ against ALL reflections. The weighted <i>R</i>-factor
<i>wR</i> and goodness of fit <i>S</i> are based on <i>F</i>^2^, conventional
<i>R</i>-factors <i>R</i> are based on <i>F</i>, with <i>F</i> set to zero for
negative <i>F</i>^2^. The threshold expression of <i>F</i>^2^ >
\s(<i>F</i>^2^) is used only for calculating <i>R</i>-factors(gt) <i>etc</i>.
and is not relevant to the choice of reflections for refinement.
<i>R</i>-factors based on <i>F</i>^2^ are statistically about twice as large
as those based on <i>F</i>, and <i>R</i>- factors based on ALL data will be
even larger.
;
_reflns_number_total     3315
_reflns_number_gt     2963
_reflns_threshold_expression     >2sigma(I)
_refine_ls_structure_factor_coef     Fsqd
_refine_ls_matrix_type     full
_refine_ls_R_factor_all     0.0292
_refine_ls_R_factor_gt     0.0244
_refine_ls_wR_factor_gt     0.0611
_refine_ls_wR_factor_ref     0.0633
_refine_ls_goodness_of_fit_ref     1.027
_refine_ls_restrained_S_all     1.068
_refine_ls_number_reflns     3315
_refine_ls_number_parameters     261
_refine_ls_number_restraints     19
_refine_ls_hydrogen_treatment     constr
_refine_ls_weighting_scheme     calc
_refine_ls_weighting_details
         'calc w=1/[\s^2^(Fo^2^)+(0.0329P)^2^+0.4400P] where P=(Fo^2^+2Fc^2^)/3'
_atom_sites_solution_hydrogens     geom
_atom_sites_solution_primary     direct
_atom_sites_solution_secondary     difmap
_refine_ls_shift/su_max     0.002
_refine_ls_shift/su_mean     0.000
_refine_diff_density_max     0.441
_refine_diff_density_min     -0.493
_refine_ls_extinction_method     none
_refine_ls_extinction_coef     ?
loop_
    _atom_type_symbol
    _atom_type_description
    _atom_type_scat_dispersion_real
    _atom_type_scat_dispersion_imag
    _atom_type_scat_source
    'C' 'C' 0.0033 0.0016
                         'International Tables Vol C Tables 4.2.6.8 and 6.1.1.4'
    'H' 'H' 0.0000 0.0000
                         'International Tables Vol C Tables 4.2.6.8 and 6.1.1.4'
    'Cd' 'Cd' -0.8075 1.2024
                         'International Tables Vol C Tables 4.2.6.8 and 6.1.1.4'
    'N' 'N' 0.0061 0.0033
                         'International Tables Vol C Tables 4.2.6.8 and 6.1.1.4'
    'O' 'O' 0.0106 0.0060
                         'International Tables Vol C Tables 4.2.6.8 and 6.1.1.4'
_computing_data_collection     'APEX2 (Bruker, 2005)'
_computing_cell_refinement     'SAINT (Bruker, 2005)'
_computing_data_reduction     'SAINT (Bruker, 2005)'
_computing_structure_solution     'SHELXTL (Sheldrick, 2008)'
_computing_structure_refinement     'SHELXTL (Sheldrick, 2008)'
_computing_molecular_graphics     'SHELXTL (Sheldrick, 2008)'
_computing_publication_material     'SHELXTL (Sheldrick, 2008)'
loop_
    _atom_site_type_symbol
    _atom_site_label
    _atom_site_fract_x
    _atom_site_fract_y
    _atom_site_fract_z
    _atom_site_U_iso_or_equiv
    _atom_site_adp_type
    _atom_site_calc_flag
    _atom_site_refinement_flags
    _atom_site_occupancy
    _atom_site_symmetry_multiplicity
    _atom_site_disorder_assembly
    _atom_site_disorder_group
    Cd Cd1 0.33624(2) 0.908899(14) 0.465227(14) 0.02455(9) Uani d . 1 1 . .
    O O1 0.4236(3) 0.79166(15) 0.58085(15) 0.0445(5) Uani d . 1 1 . .
    O O2 0.4437(3) 0.68188(19) 0.48809(18) 0.0605(7) Uani d . 1 1 . .
    O O3 0.3021(2) 0.63401(16) 0.81224(15) 0.0398(5) Uani d . 1 1 . .
    O O4 0.4714(2) 0.51992(16) 0.90921(14) 0.0380(5) Uani d . 1 1 . .
    O O5 0.5449(3) 0.34087(16) 0.66869(17) 0.0482(6) Uani d . 1 1 . .
    H H5 0.5532 0.3368 0.6225 0.072 Uiso calc R 1 1 . .
    N N1 0.0946(3) 0.8445(2) 0.4020(2) 0.0447(7) Uani d . 1 1 . .
    N N2 0.1680(3) 1.0450(2) 0.42515(19) 0.0387(6) Uani d . 1 1 A .
    C C1 0.4423(3) 0.7026(2) 0.5600(2) 0.0311(6) Uani d . 1 1 . .
    C C2 0.4028(3) 0.5714(2) 0.83066(19) 0.0234(6) Uani d . 1 1 . .
    C C3 0.4561(3) 0.6172(2) 0.62673(19) 0.0268(6) Uani d . 1 1 . .
    C C4 0.4971(3) 0.5188(2) 0.6169(2) 0.0331(7) Uani d . 1 1 . .
    H H4 0.5166 0.5067 0.5697 0.040 Uiso calc R 1 1 . .
    C C5 0.5091(3) 0.4393(2) 0.6761(2) 0.0310(6) Uani d . 1 1 . .
    C C6 0.4842(3) 0.4582(2) 0.74822(19) 0.0269(6) Uani d . 1 1 . .
    H H6 0.4975 0.4059 0.7909 0.032 Uiso calc R 1 1 . .
    C C7 0.4394(3) 0.5551(2) 0.75669(18) 0.0224(5) Uani d . 1 1 . .
    C C8 0.4245(3) 0.6349(2) 0.69598(19) 0.0251(6) Uani d . 1 1 . .
    H H8 0.3936 0.6997 0.7016 0.030 Uiso calc R 1 1 . .
    C C9 0.0650(4) 0.7438(3) 0.3945(3) 0.0666(12) Uani d . 1 1 A .
    H H9 0.1411 0.6988 0.4064 0.080 Uiso calc R 1 1 . .
    C C10 -0.0689(4) 0.7022(3) 0.3704(4) 0.0818(15) Uani d . 1 1 . .
    C C11 -0.0818(12) 0.5869(7) 0.3935(10) 0.0662(17) Uani d PU 0.464(11) 1 A 1
    H H11A -0.0717 0.5426 0.3511 0.099 Uiso calc PR 0.464(11) 1 A 1
    H H11B -0.1789 0.5758 0.3820 0.099 Uiso calc PR 0.464(11) 1 A 1
    H H11C -0.0024 0.5720 0.4614 0.099 Uiso calc PR 0.464(11) 1 A 1
    C C11' -0.0983(10) 0.5886(6) 0.3397(9) 0.0662(17) Uani d PU 0.536(11) 1 A 2
    H H11D -0.1467 0.5832 0.2697 0.099 Uiso calc PR 0.536(11) 1 A 2
    H H11E -0.1632 0.5594 0.3560 0.099 Uiso calc PR 0.536(11) 1 A 2
    H H11F -0.0034 0.5521 0.3744 0.099 Uiso calc PR 0.536(11) 1 A 2
    C C12 -0.1789(4) 0.7708(3) 0.3531(3) 0.0741(13) Uani d . 1 1 A .
    H H12 -0.2718 0.7465 0.3372 0.089 Uiso calc R 1 1 . .
    C C13 -0.1532(4) 0.8742(3) 0.3590(3) 0.0603(11) Uani d . 1 1 . .
    H H13 -0.2283 0.9202 0.3470 0.072 Uiso calc R 1 1 A .
    C C14 -0.0139(3) 0.9107(2) 0.3832(2) 0.0395(8) Uani d . 1 1 A .
    C C15 0.0231(3) 1.0213(3) 0.3885(2) 0.0399(7) Uani d . 1 1 . .
    C C16 -0.0843(4) 1.0982(3) 0.3547(3) 0.0659(12) Uani d . 1 1 A .
    H H16 -0.1840 1.0817 0.3308 0.079 Uiso calc R 1 1 . .
    C C17 -0.0446(4) 1.1988(3) 0.3560(3) 0.0726(13) Uani d . 1 1 . .
    H H17 -0.1181 1.2500 0.3316 0.087 Uiso calc R 1 1 A .
    C C18 0.1026(4) 1.2240(3) 0.3932(3) 0.0629(11) Uani d U 1 1 A .
    C C19 0.1526(5) 1.3337(3) 0.3959(4) 0.0828(13) Uani d U 1 1 . .
    H H19A 0.0711 1.3708 0.3399 0.124 Uiso calc R 1 1 A .
    H H19B 0.2396 1.3334 0.3935 0.124 Uiso calc R 1 1 . .
    H H19C 0.1787 1.3663 0.4559 0.124 Uiso calc R 1 1 . .
    C C20 0.2049(4) 1.1434(3) 0.4275(3) 0.0523(9) Uani d . 1 1 . .
    H H20 0.3059 1.1587 0.4539 0.063 Uiso calc R 1 1 A .
loop_
    _atom_site_aniso_label
    _atom_site_aniso_U_11
    _atom_site_aniso_U_22
    _atom_site_aniso_U_33
    _atom_site_aniso_U_12
    _atom_site_aniso_U_13
    _atom_site_aniso_U_23
    Cd1 0.03011(13) 0.02303(13) 0.02889(13) 0.00030(8) 0.02186(10) 0.00374(8)
    O1 0.0808(15) 0.0212(11) 0.0346(12) 0.0003(10) 0.0351(11) 0.0044(9)
    O2 0.115(2) 0.0487(15) 0.0543(15) 0.0187(14) 0.0701(16) 0.0163(12)
    O3 0.0564(13) 0.0369(12) 0.0468(13) 0.0183(10) 0.0417(11) 0.0115(10)
    O4 0.0502(12) 0.0473(13) 0.0265(10) 0.0206(10) 0.0279(9) 0.0125(10)
    O5 0.0970(17) 0.0237(11) 0.0525(14) 0.0176(11) 0.0596(14) 0.0079(10)
    N1 0.0337(13) 0.0348(15) 0.0647(18) -0.0030(12) 0.0279(13) -0.0001(14)
    N2 0.0351(13) 0.0308(14) 0.0513(16) 0.0056(11) 0.0256(12) 0.0057(13)
    C1 0.0402(15) 0.0273(16) 0.0303(15) 0.0009(12) 0.0228(13) 0.0032(13)
    C2 0.0282(13) 0.0213(14) 0.0248(14) -0.0052(11) 0.0177(12) -0.0029(12)
    C3 0.0359(14) 0.0242(14) 0.0236(14) -0.0002(12) 0.0190(12) 0.0036(12)
    C4 0.0559(18) 0.0275(15) 0.0313(15) 0.0052(13) 0.0340(14) 0.0012(13)
    C5 0.0469(17) 0.0227(14) 0.0334(16) 0.0050(12) 0.0290(14) 0.0008(13)
    C6 0.0375(15) 0.0238(15) 0.0251(14) 0.0015(12) 0.0214(12) 0.0055(12)
    C7 0.0256(13) 0.0228(13) 0.0214(13) -0.0001(11) 0.0150(11) 0.0001(11)
    C8 0.0328(14) 0.0183(13) 0.0268(14) 0.0019(11) 0.0187(12) -0.0003(12)
    C9 0.0417(19) 0.041(2) 0.107(3) -0.0020(16) 0.037(2) -0.005(2)
    C10 0.042(2) 0.044(2) 0.130(4) -0.0106(18) 0.033(2) 0.003(3)
    C11 0.0641(19) 0.061(2) 0.069(2) -0.0056(12) 0.0358(15) 0.0007(15)
    C11' 0.0641(19) 0.061(2) 0.069(2) -0.0056(12) 0.0358(15) 0.0007(15)
    C12 0.0377(19) 0.059(3) 0.113(4) -0.0105(18) 0.037(2) 0.007(3)
    C13 0.0345(18) 0.060(2) 0.083(3) 0.0047(17) 0.0316(19) 0.006(2)
    C14 0.0296(15) 0.0428(19) 0.0448(19) 0.0010(13) 0.0208(14) 0.0018(15)
    C15 0.0307(15) 0.0424(19) 0.0438(18) 0.0052(14) 0.0199(14) 0.0050(15)
    C16 0.0374(19) 0.050(2) 0.093(3) 0.0121(16) 0.028(2) 0.009(2)
    C17 0.050(2) 0.052(3) 0.097(3) 0.0230(19) 0.032(2) 0.013(2)
    C18 0.053(2) 0.0414(18) 0.081(3) 0.0153(16) 0.031(2) 0.011(2)
    C19 0.0794(19) 0.0575(17) 0.096(2) 0.0031(14) 0.0418(15) 0.0074(16)
    C20 0.0410(18) 0.0338(19) 0.076(3) 0.0032(15) 0.0304(18) 0.0059(19)
_geom_special_details
;
All e.s.d.'s (except the e.s.d. in the dihedral angle between two l.s. planes)
are estimated using the full covariance matrix. The cell e.s.d.'s are taken
into account individually in the estimation of e.s.d.'s in distances, angles
and torsion angles; correlations between e.s.d.'s in cell parameters are only
used when they are defined by crystal symmetry. An approximate (isotropic)
treatment of cell e.s.d.'s is used for estimating e.s.d.'s involving l.s.
planes.
;
loop_
    _geom_bond_atom_site_label_1
    _geom_bond_atom_site_label_2
    _geom_bond_site_symmetry_2
    _geom_bond_distance
    _geom_bond_publ_flag
    Cd1 O1 . 2.1884(19) y
    Cd1 O3 4_575 2.4015(19) y
    Cd1 O4 4_575 2.3209(18) y
    Cd1 O4 2_656 2.3922(19) y
    Cd1 N1 . 2.329(2) y
    Cd1 N2 . 2.340(2) y
    O1 C1 . 1.257(3) ?
    O2 C1 . 1.229(3) ?
    O3 C2 . 1.246(3) ?
    O3 Cd1 4_576 2.4015(19) ?
    O4 C2 . 1.254(3) ?
    O4 Cd1 4_576 2.3209(18) ?
    O4 Cd1 2_646 2.3922(18) ?
    O5 C5 . 1.363(3) ?
    O5 H5 . 0.8200 ?
    N1 C9 . 1.337(4) ?
    N1 C14 . 1.335(4) ?
    N2 C20 . 1.333(4) ?
    N2 C15 . 1.343(4) ?
    C1 C3 . 1.511(4) ?
    C2 C7 . 1.500(3) ?
    C2 Cd1 4_576 2.714(3) ?
    C3 C8 . 1.389(4) ?
    C3 C4 . 1.394(4) ?
    C4 C5 . 1.379(4) ?
    C4 H4 . 0.9300 ?
    C5 C6 . 1.386(4) ?
    C6 C7 . 1.386(4) ?
    C6 H6 . 0.9300 ?
    C7 C8 . 1.387(4) ?
    C8 H8 . 0.9300 ?
    C9 C10 . 1.367(5) ?
    C9 H9 . 0.9300 ?
    C10 C12 . 1.374(6) ?
    C10 C11' . 1.536(9) ?
    C10 C11 . 1.574(10) ?
    C11 H11A . 0.9600 ?
    C11 H11B . 0.9600 ?
    C11 H11C . 0.9600 ?
    C11' H11D . 0.9600 ?
    C11' H11E . 0.9600 ?
    C11' H11F . 0.9600 ?
    C12 C13 . 1.367(6) ?
    C12 H12 . 0.9300 ?
    C13 C14 . 1.394(5) ?
    C13 H13 . 0.9300 ?
    C14 C15 . 1.482(4) ?
    C15 C16 . 1.380(5) ?
    C16 C17 . 1.373(5) ?
    C16 H16 . 0.9300 ?
    C17 C18 . 1.368(5) ?
    C17 H17 . 0.9300 ?
    C18 C20 . 1.384(5) ?
    C18 C19 . 1.517(6) ?
    C19 H19A . 0.9600 ?
    C19 H19B . 0.9600 ?
    C19 H19C . 0.9600 ?
    C20 H20 . 0.9300 ?
loop_
    _geom_angle_atom_site_label_1
    _geom_angle_atom_site_label_2
    _geom_angle_atom_site_label_3
    _geom_angle_site_symmetry_1
    _geom_angle_site_symmetry_3
    _geom_angle
    _geom_angle_publ_flag
    O1 Cd1 O4 . 4_575 125.02(8) ?
    O1 Cd1 N1 . . 86.97(9) ?
    O4 Cd1 N1 4_575 . 139.44(9) ?
    O1 Cd1 N2 . . 130.36(9) ?
    O4 Cd1 N2 4_575 . 98.40(8) ?
    N1 Cd1 N2 . . 70.33(9) ?
    O1 Cd1 O4 . 2_656 86.70(7) ?
    O4 Cd1 O4 4_575 2_656 71.16(7) ?
    N1 Cd1 O4 . 2_656 142.19(8) ?
    N2 Cd1 O4 . 2_656 85.97(8) ?
    O1 Cd1 O3 . 4_575 119.01(8) ?
    O4 Cd1 O3 4_575 4_575 54.77(6) ?
    N1 Cd1 O3 . 4_575 89.50(8) ?
    N2 Cd1 O3 . 4_575 104.75(8) ?
    O4 Cd1 O3 2_656 4_575 125.72(6) ?
    O1 Cd1 C2 . 4_575 126.71(8) ?
    O4 Cd1 C2 4_575 4_575 27.45(7) ?
    N1 Cd1 C2 . 4_575 114.91(9) ?
    N2 Cd1 C2 . 4_575 102.94(8) ?
    O4 Cd1 C2 2_656 4_575 98.53(7) ?
    O3 Cd1 C2 4_575 4_575 27.32(7) ?
    C1 O1 Cd1 . . 117.35(18) ?
    C2 O3 Cd1 . 4_576 90.45(16) ?
    C2 O4 Cd1 . 4_576 93.99(15) ?
    C2 O4 Cd1 . 2_646 156.69(17) ?
    Cd1 O4 Cd1 4_576 2_646 108.84(7) ?
    C5 O5 H5 . . 109.5 ?
    C9 N1 C14 . . 118.8(3) ?
    C9 N1 Cd1 . . 122.6(2) ?
    C14 N1 Cd1 . . 118.2(2) ?
    C20 N2 C15 . . 118.9(3) ?
    C20 N2 Cd1 . . 123.3(2) ?
    C15 N2 Cd1 . . 117.5(2) ?
    O2 C1 O1 . . 124.1(3) ?
    O2 C1 C3 . . 119.6(3) ?
    O1 C1 C3 . . 116.3(2) ?
    O3 C2 O4 . . 120.8(2) ?
    O3 C2 C7 . . 119.6(2) ?
    O4 C2 C7 . . 119.6(2) ?
    O3 C2 Cd1 . 4_576 62.23(14) ?
    O4 C2 Cd1 . 4_576 58.55(13) ?
    C7 C2 Cd1 . 4_576 177.30(18) ?
    C8 C3 C4 . . 119.5(2) ?
    C8 C3 C1 . . 120.8(2) ?
    C4 C3 C1 . . 119.7(2) ?
    C5 C4 C3 . . 120.8(2) ?
    C5 C4 H4 . . 119.6 ?
    C3 C4 H4 . . 119.6 ?
    O5 C5 C4 . . 123.8(2) ?
    O5 C5 C6 . . 116.7(2) ?
    C4 C5 C6 . . 119.5(3) ?
    C5 C6 C7 . . 120.0(2) ?
    C5 C6 H6 . . 120.0 ?
    C7 C6 H6 . . 120.0 ?
    C6 C7 C8 . . 120.6(2) ?
    C6 C7 C2 . . 118.8(2) ?
    C8 C7 C2 . . 120.6(2) ?
    C7 C8 C3 . . 119.4(2) ?
    C7 C8 H8 . . 120.3 ?
    C3 C8 H8 . . 120.3 ?
    N1 C9 C10 . . 124.7(3) ?
    N1 C9 H9 . . 117.7 ?
    C10 C9 H9 . . 117.7 ?
    C9 C10 C12 . . 116.2(4) ?
    C9 C10 C11' . . 117.3(5) ?
    C12 C10 C11' . . 124.6(4) ?
    C9 C10 C11 . . 122.1(5) ?
    C12 C10 C11 . . 118.9(5) ?
    C10 C11 H11A . . 109.5 ?
    C10 C11 H11B . . 109.5 ?
    C10 C11 H11C . . 109.5 ?
    C10 C11' H11D . . 109.5 ?
    C10 C11' H11E . . 109.5 ?
    H11D C11' H11E . . 109.5 ?
    C10 C11' H11F . . 109.5 ?
    H11D C11' H11F . . 109.5 ?
    H11E C11' H11F . . 109.5 ?
    C13 C12 C10 . . 120.6(3) ?
    C13 C12 H12 . . 119.7 ?
    C10 C12 H12 . . 119.7 ?
    C12 C13 C14 . . 119.7(3) ?
    C12 C13 H13 . . 120.1 ?
    C14 C13 H13 . . 120.1 ?
    N1 C14 C13 . . 119.9(3) ?
    N1 C14 C15 . . 116.3(3) ?
    C13 C14 C15 . . 123.7(3) ?
    N2 C15 C16 . . 120.0(3) ?
    N2 C15 C14 . . 116.9(3) ?
    C16 C15 C14 . . 123.1(3) ?
    C17 C16 C15 . . 120.3(3) ?
    C17 C16 H16 . . 119.9 ?
    C15 C16 H16 . . 119.9 ?
    C18 C17 C16 . . 120.3(3) ?
    C18 C17 H17 . . 119.8 ?
    C16 C17 H17 . . 119.8 ?
    C17 C18 C20 . . 116.4(4) ?
    C17 C18 C19 . . 122.6(3) ?
    C20 C18 C19 . . 121.1(3) ?
    C18 C19 H19A . . 109.5 ?
    C18 C19 H19B . . 109.5 ?
    H19A C19 H19B . . 109.5 ?
    C18 C19 H19C . . 109.5 ?
    H19A C19 H19C . . 109.5 ?
    H19B C19 H19C . . 109.5 ?
    N2 C20 C18 . . 124.2(3) ?
    N2 C20 H20 . . 117.9 ?
    C18 C20 H20 . . 117.9 ?
loop_
    _geom_torsion_atom_site_label_1
    _geom_torsion_atom_site_label_2
    _geom_torsion_atom_site_label_3
    _geom_torsion_atom_site_label_4
    _geom_torsion_site_symmetry_1
    _geom_torsion_site_symmetry_2
    _geom_torsion_site_symmetry_3
    _geom_torsion_site_symmetry_4
    _geom_torsion
    _geom_torsion_publ_flag
    O4 Cd1 O1 C1 4_575 . . . -70.7(2) ?
    N1 Cd1 O1 C1 . . . . 82.4(2) ?
    N2 Cd1 O1 C1 . . . . 143.3(2) ?
    O4 Cd1 O1 C1 2_656 . . . -134.8(2) ?
    O3 Cd1 O1 C1 4_575 . . . -5.3(2) ?
    C2 Cd1 O1 C1 4_575 . . . -36.7(2) ?
    O1 Cd1 N1 C9 . . . . -43.2(3) ?
    O4 Cd1 N1 C9 4_575 . . . 102.1(3) ?
    N2 Cd1 N1 C9 . . . . -178.2(3) ?
    O4 Cd1 N1 C9 2_656 . . . -123.8(3) ?
    O3 Cd1 N1 C9 4_575 . . . 75.9(3) ?
    C2 Cd1 N1 C9 4_575 . . . 86.3(3) ?
    O1 Cd1 N1 C14 . . . . 129.2(3) ?
    O4 Cd1 N1 C14 4_575 . . . -85.5(3) ?
    N2 Cd1 N1 C14 . . . . -5.9(2) ?
    O4 Cd1 N1 C14 2_656 . . . 48.5(3) ?
    O3 Cd1 N1 C14 4_575 . . . -111.7(2) ?
    C2 Cd1 N1 C14 4_575 . . . -101.4(2) ?
    O1 Cd1 N2 C20 . . . . 119.8(3) ?
    O4 Cd1 N2 C20 4_575 . . . -32.6(3) ?
    N1 Cd1 N2 C20 . . . . -172.3(3) ?
    O4 Cd1 N2 C20 2_656 . . . 37.6(3) ?
    O3 Cd1 N2 C20 4_575 . . . -88.3(3) ?
    C2 Cd1 N2 C20 4_575 . . . -60.2(3) ?
    O1 Cd1 N2 C15 . . . . -67.1(3) ?
    O4 Cd1 N2 C15 4_575 . . . 140.4(2) ?
    N1 Cd1 N2 C15 . . . . 0.7(2) ?
    O4 Cd1 N2 C15 2_656 . . . -149.3(2) ?
    O3 Cd1 N2 C15 4_575 . . . 84.8(2) ?
    C2 Cd1 N2 C15 4_575 . . . 112.8(2) ?
    Cd1 O1 C1 O2 . . . . 14.9(4) ?
    Cd1 O1 C1 C3 . . . . -162.18(18) ?
    Cd1 O3 C2 O4 4_576 . . . -0.4(3) ?
    Cd1 O3 C2 C7 4_576 . . . 177.8(2) ?
    Cd1 O4 C2 O3 4_576 . . . 0.5(3) ?
    Cd1 O4 C2 O3 2_646 . . . -168.2(3) ?
    Cd1 O4 C2 C7 4_576 . . . -177.7(2) ?
    Cd1 O4 C2 C7 2_646 . . . 13.6(6) ?
    Cd1 O4 C2 Cd1 2_646 . . 4_576 -168.7(5) ?
    O2 C1 C3 C8 . . . . -167.0(3) ?
    O1 C1 C3 C8 . . . . 10.3(4) ?
    O2 C1 C3 C4 . . . . 11.3(4) ?
    O1 C1 C3 C4 . . . . -171.5(3) ?
    C8 C3 C4 C5 . . . . -1.1(4) ?
    C1 C3 C4 C5 . . . . -179.3(3) ?
    C3 C4 C5 O5 . . . . 178.3(3) ?
    C3 C4 C5 C6 . . . . -1.8(4) ?
    O5 C5 C6 C7 . . . . -176.5(3) ?
    C4 C5 C6 C7 . . . . 3.6(4) ?
    C5 C6 C7 C8 . . . . -2.4(4) ?
    C5 C6 C7 C2 . . . . 175.8(2) ?
    O3 C2 C7 C6 . . . . -146.8(3) ?
    O4 C2 C7 C6 . . . . 31.5(4) ?
    O3 C2 C7 C8 . . . . 31.5(4) ?
    O4 C2 C7 C8 . . . . -150.3(3) ?
    C6 C7 C8 C3 . . . . -0.5(4) ?
    C2 C7 C8 C3 . . . . -178.7(2) ?
    C4 C3 C8 C7 . . . . 2.2(4) ?
    C1 C3 C8 C7 . . . . -179.5(2) ?
    C14 N1 C9 C10 . . . . -1.4(7) ?
    Cd1 N1 C9 C10 . . . . 170.9(4) ?
    N1 C9 C10 C12 . . . . 0.0(8) ?
    N1 C9 C10 C11' . . . . 165.1(6) ?
    N1 C9 C10 C11 . . . . -161.0(7) ?
    C9 C10 C12 C13 . . . . 0.7(8) ?
    C11' C10 C12 C13 . . . . -163.1(7) ?
    C11 C10 C12 C13 . . . . 162.4(7) ?
    C10 C12 C13 C14 . . . . -0.2(7) ?
    C9 N1 C14 C13 . . . . 1.9(5) ?
    Cd1 N1 C14 C13 . . . . -170.8(3) ?
    C9 N1 C14 C15 . . . . -177.4(3) ?
    Cd1 N1 C14 C15 . . . . 9.9(4) ?
    C12 C13 C14 N1 . . . . -1.1(6) ?
    C12 C13 C14 C15 . . . . 178.1(4) ?
    C20 N2 C15 C16 . . . . -0.4(5) ?
    Cd1 N2 C15 C16 . . . . -173.7(3) ?
    C20 N2 C15 C14 . . . . 177.3(3) ?
    Cd1 N2 C15 C14 . . . . 3.9(4) ?
    N1 C14 C15 N2 . . . . -9.2(5) ?
    C13 C14 C15 N2 . . . . 171.6(3) ?
    N1 C14 C15 C16 . . . . 168.4(4) ?
    C13 C14 C15 C16 . . . . -10.9(6) ?
    N2 C15 C16 C17 . . . . 1.6(7) ?
    C14 C15 C16 C17 . . . . -175.9(4) ?
    C15 C16 C17 C18 . . . . -1.6(8) ?
    C16 C17 C18 C20 . . . . 0.5(7) ?
    C16 C17 C18 C19 . . . . 179.5(5) ?
    C15 N2 C20 C18 . . . . -0.8(6) ?
    Cd1 N2 C20 C18 . . . . 172.2(3) ?
    C17 C18 C20 N2 . . . . 0.7(6) ?
    C19 C18 C20 N2 . . . . -178.3(4) ?
loop_
    _geom_hbond_atom_site_label_D
    _geom_hbond_atom_site_label_H
    _geom_hbond_atom_site_label_A
    _geom_hbond_site_symmetry_A
    _geom_hbond_distance_DH
    _geom_hbond_distance_HA
    _geom_hbond_distance_DA
    _geom_hbond_angle_DHA
    O5 H5 O2 3_666 0.82 1.86 2.680(3) 174
    C6 H6 O1 2_646 0.93 2.31 3.229(3) 169
    C17 H17 O3 3_576 0.93 2.53 3.355(5) 147
data_global
_journal_date_recd_electronic     2011-08-27
_journal_date_accepted     2011-09-03
_journal_name_full     'Acta Crystallographica, Section E'
_journal_year     2011
_journal_volume     67
_journal_issue     10
_journal_page_first     m1352
_journal_page_last     m1352
_journal_paper_category     QM
_journal_coeditor_code     XU5315
_publ_contact_author_name     'Xi-Ying Hu'
_publ_contact_author_address
;
North China University of Water Conservancy and Electric Power
Zhengzhou 450011
People's Republic of China
;
_publ_contact_author_email     'hbsyhxy@163.com'
_publ_contact_author_fax     ?
_publ_contact_author_phone     ?
_publ_section_title
;\
Poly[(5,5'-dimethyl-2,2'-bipyridine-\k^2^<i>N</i>,<i>N</i>')(\m~3~-5-\
hydroxyisophthalato-\k^4^<i>O</i>^1^:<i>O</i>^3^,<i>O</i>^3'^:<i>O</i>^3'^)\
cadmium]
;
loop_
    _publ_author_name
    _publ_author_address
    'Hu, Xi-Ying'
;
North China University of Water Conservancy and Electric Power
Zhengzhou 450011
People's Republic of China
;
    'Zhai, Wen-Hang'
;
North China University of Water Conservancy and Electric Power
Zhengzhou 450011
People's Republic of China
;
    'Ma, Ning'
;
North China University of Water Conservancy and Electric Power
Zhengzhou 450011
People's Republic of China
;
    'Yang, Guang-Rui'
;
North China University of Water Conservancy and Electric Power
Zhengzhou 450011
People's Republic of China
;
