# Supplementary material for: Poly[(5,5′-dimethyl-2,2′-bipyridine-κ2 N,N′)(μ3-5-hy­droxy­isophthalato-κ4 O 1:O 3,O 3′:O 3′)cadmium]
Source: Acta Crystallogr Sect E Struct Rep Online. 2011 Sep 14;67(Pt 10):m1352. doi: 10.1107/S1600536811035975 (PMC3201542; doi:10.1107/S1600536811035975)
Supplement: Supplementary file 2 [file e-67-m1352-Isup2.hkl]

# 
# h,k,l, Fc-squared, Fo-squared, sigma(Fo-squared) and status flag 
# 
data_I
_shelx_title ' a in P21/c' 
_shelx_refln_list_code          4 
_shelx_F_calc_maximum      349.34 
_exptl_crystal_F_000       952.00 
_reflns_d_resolution_high  0.8409 
 
loop_ 
 _symmetry_equiv_pos_as_xyz 
 'x, y, z' 
 '-x, y+1/2, -z+1/2' 
 '-x, -y, -z' 
 'x, -y-1/2, z-1/2' 
 
_cell_length_a    10.7650 
_cell_length_b    13.0111 
_cell_length_c    16.5272 
_cell_angle_alpha  90.000 
_cell_angle_beta  125.235 
_cell_angle_gamma  90.000 
 
_shelx_F_squared_multiplier     1.000 
 
loop_ 
 _refln_index_h 
 _refln_index_k 
 _refln_index_l 
 _refln_F_squared_calc 
 _refln_F_squared_meas 
 _refln_F_squared_sigma 
 _refln_observed_status 
   2   0   0    23111.31    23614.17    187.09 o 
   4   0   0     2919.21     2984.86     55.90 o 
   5   0   0     4309.80     4337.38     54.98 o 
   6   0   0     7519.13     7378.43    113.88 o 
   7   0   0     1408.98     1434.65     55.23 o 
   8   0   0     2222.60     2259.29     75.92 o 
   9   0   0     2299.72     2307.36     82.50 o 
  10   0   0      482.93      464.94     53.33 o 
   2   1   0    51373.48    51146.37    318.25 o 
   3   1   0    11830.71    11945.75     85.27 o 
   4   1   0     1657.31     1593.69     19.21 o 
   5   1   0      158.56      186.18      6.66 o 
   6   1   0      435.54      396.44     12.64 o 
   7   1   0     1156.78     1126.17     34.64 o 
   8   1   0     1264.63     1223.53     38.96 o 
   9   1   0        4.62        0.00      8.00 o 
  10   1   0      456.37      427.40     37.61 o 
   0   2   0     2725.34     2820.95     61.45 o 
   1   2   0    11441.40    11889.02    194.79 o 
   3   2   0     1141.18     1136.69     17.76 o 
   5   2   0      646.97      493.04     12.59 o 
   6   2   0     5669.60     5425.13     82.31 o 
   7   2   0      389.53      437.17     30.67 o 
   8   2   0      147.23      137.51     19.63 o 
   9   2   0      289.18      272.74     28.69 o 
  10   2   0       26.10       19.84     25.51 o 
   1   3   0    20861.17    21235.66    260.30 o 
   2   3   0    31563.73    33011.84    450.45 o 
   3   3   0      163.03      173.97      6.91 o 
   4   3   0     9250.30     9045.76    105.69 o 
   5   3   0     7657.02     7574.53    219.68 o 
   6   3   0       99.36       85.59     11.78 o 
   7   3   0     2004.84     2060.13     68.63 o 
   8   3   0     4230.15     4202.85    158.84 o 
   9   3   0       24.36       20.29     11.48 o 
  10   3   0      680.38      740.44     49.35 o 
   0   4   0    16806.06    17074.09    297.98 o 
   1   4   0     2160.74     2240.89     45.09 o 
   2   4   0     8235.58     8807.69    117.65 o 
   3   4   0     9866.82     9895.56    108.44 o 
   4   4   0     4173.97     4350.68     60.08 o 
   5   4   0      660.22      640.78     19.27 o 
   6   4   0     1660.90     1572.52     63.88 o 
   7   4   0      213.92      233.87     24.55 o 
   8   4   0      416.20      385.73     32.19 o 
   9   4   0     1577.96     1607.08    118.26 o 
  10   4   0      166.25      183.94     26.18 o 
   1   5   0       51.14       62.42      9.40 o 
   2   5   0     1155.43     1194.22     44.64 o 
   3   5   0      234.98      254.44     12.62 o 
   4   5   0      200.77      171.14     20.88 o 
   5   5   0      752.71      768.34     23.59 o 
   6   5   0      308.23      258.28     35.94 o 
   7   5   0       72.89       58.75     13.94 o 
   8   5   0      159.05      179.76     42.32 o 
   9   5   0       21.36       30.63     12.22 o 
   0   6   0    10159.36    10355.07    215.66 o 
   1   6   0      200.65      169.08     15.97 o 
   2   6   0     4529.10     4295.50     76.73 o 
   3   6   0    16216.49    16483.93    212.34 o 
   4   6   0     4702.76     4664.99     85.69 o 
   5   6   0      818.57      847.92     25.61 o 
   6   6   0     4162.54     4085.08    175.08 o 
   7   6   0     1463.32     1522.36     88.12 o 
   8   6   0      234.32      256.68     28.99 o 
   9   6   0     1344.93     1450.14     61.14 o 
   1   7   0     5969.66     6141.65    125.22 o 
   2   7   0     2998.63     2909.20     69.81 o 
   3   7   0      228.10      206.08     17.79 o 
   4   7   0     6366.99     6207.01     86.00 o 
   5   7   0     3910.68     4089.97    145.51 o 
   6   7   0      289.64      232.65     27.83 o 
   7   7   0     1462.03     1433.08     86.96 o 
   8   7   0      932.94      876.22     49.99 o 
   9   7   0       11.70        4.80     12.88 o 
   0   8   0      739.52      768.72     51.02 o 
   1   8   0      818.44      747.69     36.05 o 
   2   8   0      453.41      496.38     29.38 o 
   3   8   0       10.67       14.23      8.91 o 
   4   8   0       69.09       66.52     10.43 o 
   5   8   0       17.22       16.69      7.01 o 
   6   8   0        7.51        0.00      7.31 o 
   7   8   0       48.00       28.66     11.13 o 
   8   8   0        0.35       13.68     12.22 o 
   1   9   0     6458.44     6487.17    127.39 o 
   2   9   0     5089.60     5114.19    131.60 o 
   3   9   0       12.67        0.20      8.78 o 
   4   9   0      975.04      938.33     34.78 o 
   5   9   0     4213.01     4129.57     79.85 o 
   6   9   0      211.09      222.75     35.94 o 
   7   9   0     1493.53     1517.01     71.31 o 
   8   9   0      814.53      830.60     51.57 o 
   0  10   0     3692.27     3528.21    129.86 o 
   1  10   0      787.39      759.54     40.15 o 
   2  10   0      260.69      252.32     24.09 o 
   3  10   0     7152.08     7041.73    173.92 o 
   4  10   0      884.43      952.78     37.09 o 
   5  10   0      382.59      427.21     24.95 o 
   6  10   0     1369.05     1225.72     58.60 o 
   7  10   0      537.32      506.65     58.55 o 
   1  11   0        2.24        7.49     10.56 o 
   2  11   0       97.72       82.71     19.13 o 
   3  11   0       92.96      115.03     17.50 o 
   4  11   0      154.28      187.86     18.06 o 
   5  11   0        3.29        6.61      9.13 o 
   6  11   0       35.08        7.09     11.05 o 
   7  11   0       57.94       29.64     15.15 o 
   0  12   0     1575.15     1707.87     96.23 o 
   1  12   0      130.75      128.33     20.50 o 
   2  12   0      770.26      781.05     45.82 o 
   3  12   0     3700.86     3580.11    102.68 o 
   4  12   0      997.84     1004.14     41.26 o 
   5  12   0      373.61      389.29     31.09 o 
   6  12   0     1259.78     1156.15     60.38 o 
   1  13   0     1900.90     1871.11    100.87 o 
   2  13   0      660.05      819.49     62.03 o 
   3  13   0       27.16       12.55     11.39 o 
   4  13   0     2028.26     2029.02    126.96 o 
   5  13   0     2006.15     1978.03    122.90 o 
   0  14   0        9.46       69.57     26.67 o 
   1  14   0       13.28       23.43     13.65 o 
   2  14   0        4.86        0.00     13.87 o 
   3  14   0        7.24        0.00     11.39 o 
   4  14   0        6.67        5.91     37.10 o 
   1  15   0      963.22      983.99     58.96 o 
   2  15   0     1190.22     1272.62     66.85 o 
 -10   1   1      732.71      809.25     60.87 o 
  -9   1   1     2216.65     2228.33     63.93 o 
  -8   1   1       63.33       81.19     12.87 o 
  -7   1   1     2800.82     2722.41     36.17 o 
  -6   1   1    10684.98    10879.14     78.09 o 
  -5   1   1      594.61      556.44     15.74 o 
  -4   1   1     5095.98     4713.35     42.03 o 
  -3   1   1    11237.68    11057.23    145.52 o 
  -2   1   1      261.46      266.48     11.87 o 
   1   1   1     4602.07     4734.68     91.60 o 
   2   1   1    21398.63    21789.21    133.57 o 
   3   1   1    25980.16    25845.69    150.61 o 
   4   1   1     3164.43     3080.14     34.21 o 
   5   1   1      272.17      223.47     14.58 o 
   6   1   1     4443.94     4460.10     63.85 o 
   7   1   1      194.93      205.30     15.38 o 
   8   1   1      817.23      847.22     32.70 o 
   9   1   1     1129.66     1201.23     49.03 o 
  10   1   1       88.74       64.10     18.43 o 
 -10   2   1      343.54      356.31     43.48 o 
  -9   2   1      254.03      243.90     27.83 o 
  -8   2   1     4609.54     4692.55    116.52 o 
  -7   2   1     3381.86     3358.22     56.11 o 
  -6   2   1     1030.17      989.69     21.21 o 
  -5   2   1     8598.74     8036.45    111.22 o 
  -4   2   1    17070.77    17083.33    148.08 o 
  -3   2   1     5083.63     5208.19     49.43 o 
  -2   2   1    20906.50    20769.97    172.11 o 
  -1   2   1     5831.53     6201.07     82.81 o 
   0   2   1     3689.91     3912.98     55.30 o 
   1   2   1    29299.94    29556.34    263.66 o 
   3   2   1      769.12      692.63     13.85 o 
   4   2   1    26532.49    26722.19    218.01 o 
   5   2   1     8383.40     8037.59     92.85 o 
   6   2   1       35.74       30.72      6.78 o 
   7   2   1      156.07      168.29     17.12 o 
   8   2   1     1697.16     1723.73     77.68 o 
   9   2   1      219.24      204.45     28.99 o 
 -10   3   1       13.66        0.00     12.17 o 
  -9   3   1      357.35      341.56     31.49 o 
  -8   3   1      138.63       92.11     16.98 o 
  -7   3   1       74.21       76.28     14.76 o 
  -6   3   1      100.29      103.75      8.37 o 
  -5   3   1      111.50      135.15      6.59 o 
  -4   3   1     4135.86     4432.26     56.99 o 
  -3   3   1     4990.53     5298.44     49.70 o 
  -2   3   1     1771.06     1781.58     34.81 o 
  -1   3   1     1609.33     1663.43     36.89 o 
   0   3   1      156.47      217.85     11.87 o 
   1   3   1     1154.84     1267.90     19.86 o 
   2   3   1     4398.02     4627.58     45.47 o 
   3   3   1      315.31      356.92     11.26 o 
   4   3   1      279.71      285.94     13.64 o 
   5   3   1      638.91      633.80     19.00 o 
   6   3   1       54.00       57.34      8.22 o 
   7   3   1      954.31      933.33     46.54 o 
   8   3   1       50.36       80.44     16.34 o 
   9   3   1       37.94       57.36     15.51 o 
 -10   4   1      192.53      220.08     41.74 o 
  -9   4   1      185.49      205.94     19.38 o 
  -8   4   1     4252.69     3971.92    105.72 o 
  -7   4   1     1648.19     1661.16     69.57 o 
  -6   4   1      167.78      171.26     10.56 o 
  -5   4   1     1736.68     1732.18     28.62 o 
  -4   4   1     1909.21     1869.07     28.96 o 
  -3   4   1     4185.82     4293.80     49.65 o 
  -2   4   1    12298.75    12288.94    131.81 o 
  -1   4   1     3081.17     2847.45     45.19 o 
   0   4   1     1233.51     1293.39     39.42 o 
   1   4   1    17160.02    17529.77    172.87 o 
   2   4   1    19976.64    20761.07    173.07 o 
   3   4   1      750.75      828.44     17.52 o 
   4   4   1     2602.43     2256.20     85.71 o 
   5   4   1     3949.31     3921.80     61.40 o 
   6   4   1        0.80        0.00      6.18 o 
   7   4   1      947.02      974.45     48.18 o 
   8   4   1     1358.46     1403.12     61.57 o 
   9   4   1       88.68       82.85     19.71 o 
 -10   5   1     1028.66      983.23     57.69 o 
  -9   5   1     2273.57     2286.26     65.23 o 
  -8   5   1      241.36      183.95     22.31 o 
  -7   5   1     2771.96     2651.67    113.63 o 
  -6   5   1     6617.42     6542.94    247.56 o 
  -5   5   1      622.87      597.11     21.04 o 
  -4   5   1     3365.65     3211.08     44.20 o 
  -3   5   1    13025.50    12774.85    160.83 o 
  -2   5   1       32.24       27.21      6.93 o 
  -1   5   1    13227.33    13731.86    182.35 o 
   0   5   1    20649.33    20965.66    257.00 o 
   1   5   1     1064.26      999.31     25.17 o 
   2   5   1    12192.82    13073.88    120.21 o 
   3   5   1    11220.81    11131.24    120.20 o 
   4   5   1     2323.90     2388.49     35.30 o 
   5   5   1     2590.11     2538.20     48.04 o 
   6   5   1     4966.24     4947.69    107.25 o 
   7   5   1      634.98      593.35     49.28 o 
   8   5   1      469.26      503.03     38.30 o 
   9   5   1     1064.88     1119.90    100.29 o 
  -9   6   1       16.46       27.78     11.49 o 
  -8   6   1      259.50      266.53     22.38 o 
  -7   6   1      274.41      275.58     25.42 o 
  -6   6   1       90.59       83.69      9.21 o 
  -5   6   1     2898.80     2938.84     54.73 o 
  -4   6   1     1441.15     1487.45     37.14 o 
  -3   6   1       66.73       65.80      8.13 o 
  -2   6   1       23.30      108.86     13.04 o 
  -1   6   1     2475.80     2805.81     64.32 o 
   0   6   1     4619.04     5021.80     92.64 o 
   1   6   1      713.84      700.57     27.84 o 
   2   6   1      338.90      355.50     31.31 o 
   3   6   1      319.06      360.06     18.64 o 
   4   6   1     1090.14     1066.86     27.12 o 
   5   6   1      238.12      227.00     23.77 o 
   6   6   1      153.75      153.46     24.35 o 
   7   6   1      157.76      137.97     28.99 o 
   8   6   1      146.04      114.84     20.80 o 
   9   6   1        4.21        0.94     10.51 o 
  -9   7   1      540.79      534.35     32.89 o 
  -8   7   1        6.79        8.04     13.91 o 
  -7   7   1      146.08      166.77     20.87 o 
  -6   7   1     2324.49     2335.13     51.06 o 
  -5   7   1      118.21      106.36     13.59 o 
  -4   7   1     1737.33     1792.52     42.71 o 
  -3   7   1     2616.97     2406.21     84.64 o 
  -2   7   1      282.96      272.18     20.07 o 
  -1   7   1     3430.43     3546.48     78.22 o 
   0   7   1     6159.52     6168.08    112.31 o 
   1   7   1     2241.51     2340.93     84.64 o 
   2   7   1     1110.90     1128.15     55.65 o 
   3   7   1     5447.48     5464.90     94.37 o 
   4   7   1     1406.88     1349.06     33.79 o 
   5   7   1      420.67      378.02     30.15 o 
   6   7   1     1589.25     1601.16     52.34 o 
   7   7   1      252.21      205.22     35.94 o 
   8   7   1      161.84      177.73     26.09 o 
  -9   8   1      102.46       94.34     15.61 o 
  -8   8   1     1383.14     1480.96     65.17 o 
  -7   8   1     1927.87     1901.24    153.63 o 
  -6   8   1     2489.49     2336.61     81.91 o 
  -5   8   1     2391.01     2405.31     65.18 o 
  -4   8   1     4815.52     5028.60     98.10 o 
  -3   8   1      706.15      782.94     36.15 o 
  -2   8   1    12165.53    12047.87    244.06 o 
  -1   8   1     4635.50     4258.61     92.92 o 
   0   8   1      140.62      121.54     15.51 o 
   1   8   1    14112.41    13842.36    207.35 o 
   2   8   1     6424.60     6596.12    166.96 o 
   3   8   1       52.57       71.89     17.39 o 
   4   8   1     2603.35     2520.37     68.16 o 
   5   8   1     5084.21     5028.33    104.61 o 
   6   8   1      118.20      102.03     15.23 o 
   7   8   1     1727.86     1470.19     93.92 o 
   8   8   1     1074.74     1067.95     58.62 o 
  -8   9   1       27.97       20.64     12.75 o 
  -7   9   1      157.04      184.77     23.73 o 
  -6   9   1     1450.32     1453.94     43.42 o 
  -5   9   1       84.96       70.00     10.30 o 
  -4   9   1      620.62      616.75     27.05 o 
  -3   9   1     1382.39     1331.67     59.71 o 
  -2   9   1       37.50       36.29     11.05 o 
  -1   9   1      923.59      882.61     40.97 o 
   0   9   1     2994.09     2984.35     79.93 o 
   1   9   1      526.06      494.55     31.49 o 
   2   9   1      475.87      435.23     29.21 o 
   3   9   1      929.84      834.97     44.64 o 
   4   9   1       34.04       31.97     10.28 o 
   5   9   1      101.92      120.36     16.98 o 
   6   9   1      334.49      301.46     41.74 o 
   7   9   1        8.77        0.00     13.36 o 
   8   9   1      135.85      119.60     22.96 o 
  -8  10   1      225.59      251.70     30.54 o 
  -7  10   1      248.27      286.98     29.38 o 
  -6  10   1       56.96       63.99     15.32 o 
  -5  10   1      784.71      817.81     54.56 o 
  -4  10   1      311.81      311.11     20.51 o 
  -3  10   1     1013.18     1034.38     47.54 o 
  -2  10   1      471.45      414.45     30.20 o 
  -1  10   1     4250.61     4273.71    186.09 o 
   0  10   1       15.32       23.77     17.97 o 
   1  10   1     1014.34     1067.42     48.35 o 
   2  10   1      109.00       68.61     15.51 o 
   3  10   1      191.39      127.92     27.25 o 
   4  10   1     1749.86     1795.65     52.50 o 
   5  10   1     1849.59     1850.33     54.60 o 
   6  10   1       39.84       33.97     13.65 o 
   7  10   1      338.69      356.11     34.78 o 
  -7  11   1     1016.83     1133.24     71.31 o 
  -6  11   1     1377.68     1448.94     63.70 o 
  -5  11   1       18.36       10.07      8.57 o 
  -4  11   1     1806.70     1773.04     72.37 o 
  -3  11   1     8214.15     8420.46    162.53 o 
  -2  11   1      230.52      226.70     24.09 o 
  -1  11   1     1642.98     1623.89     63.11 o 
   0  11   1     3109.34     3074.02    153.63 o 
   1  11   1     1223.41     1257.98     55.73 o 
   2  11   1     1134.12     1153.53     53.58 o 
   3  11   1     5387.50     5622.53    183.19 o 
   4  11   1      268.08      242.84     24.72 o 
   5  11   1     1511.74     1330.27     67.69 o 
   6  11   1     2370.99     2381.40     88.14 o 
  -6  12   1      452.62      398.48     57.39 o 
  -5  12   1     1357.26     1460.03     48.93 o 
  -4  12   1     1018.54     1076.96     41.19 o 
  -3  12   1       35.08       26.02     10.51 o 
  -2  12   1      414.04      377.80     44.06 o 
  -1  12   1      499.13      522.03     37.61 o 
   0  12   1       20.11       26.02     20.29 o 
   1  12   1     2399.91     2313.88     80.30 o 
   2  12   1      425.35      441.95     35.00 o 
   3  12   1       20.72        0.00     21.45 o 
   4  12   1      257.01      277.15     38.52 o 
   5  12   1      212.74      215.64     37.10 o 
   6  12   1       92.94      123.93     22.26 o 
  -6  13   1       27.15        0.00     25.51 o 
  -5  13   1        6.80        0.00     18.55 o 
  -4  13   1      600.41      588.50     41.49 o 
  -3  13   1      444.32      375.30     33.01 o 
  -2  13   1       42.18       48.98     16.79 o 
  -1  13   1      353.03      364.16     33.61 o 
   0  13   1      949.09      840.55     50.42 o 
   1  13   1      138.25      173.41     24.18 o 
   2  13   1       65.48       71.69     17.54 o 
   3  13   1      475.36      540.68     41.11 o 
   4  13   1        0.82        0.00      9.32 o 
   5  13   1      209.36      212.49     27.85 o 
  -4  14   1      777.26      855.30     52.82 o 
  -3  14   1      166.32      157.49     75.94 o 
  -2  14   1     2311.62     2343.47     88.36 o 
  -1  14   1     2202.28     2094.93     84.01 o 
   0  14   1       53.16       17.31     11.87 o 
   1  14   1     2106.89     2171.95     85.16 o 
   2  14   1     1418.77     1313.94     65.90 o 
   3  14   1        6.46        0.00     13.51 o 
   4  14   1      746.03      690.28     48.46 o 
  -2  15   1      135.99      130.33     23.36 o 
  -1  15   1      124.48      140.95     24.18 o 
   0  15   1     1012.92      994.06     79.42 o 
   1  15   1      182.19      183.55     28.69 o 
   2  15   1       64.70       57.24     20.29 o 
 -11   0   2        4.24       23.19     15.07 o 
 -10   0   2     2155.13     2105.56    112.47 o 
  -9   0   2     2902.67     2701.52    120.58 o 
  -8   0   2      125.25      108.35     10.00 o 
  -7   0   2     6495.96     6343.44     76.51 o 
  -6   0   2    10844.63    10659.03    138.78 o 
  -5   0   2     1118.48     1232.50     40.99 o 
  -4   0   2    18357.11    18188.47    215.66 o 
  -3   0   2    22891.88    22978.41    280.01 o 
  -2   0   2      394.41      389.96     17.03 o 
   0   0   2    21011.21    22399.46    352.47 o 
   1   0   2     2453.50     2380.86     32.41 o 
   2   0   2    16626.22    15896.80    136.81 o 
   3   0   2     8782.17     8516.62    113.97 o 
   4   0   2      502.11      508.41     19.98 o 
   5   0   2     4768.14     4857.83    138.55 o 
   6   0   2     4525.86     4595.14    101.85 o 
   7   0   2      327.86      351.38     28.66 o 
   8   0   2     1712.88     1769.14    126.96 o 
   9   0   2     1842.59     1956.82     80.58 o 
 -11   1   2      471.25      457.98     54.49 o 
 -10   1   2      145.31      129.07     19.68 o 
  -9   1   2      109.06       96.06     12.23 o 
  -8   1   2     1939.10     1920.70     32.29 o 
  -7   1   2      114.89      118.75      6.89 o 
  -6   1   2     1229.22     1162.67     22.21 o 
  -5   1   2     6803.87     6617.31    116.22 o 
  -4   1   2      904.70      893.52     22.69 o 
  -3   1   2     6749.87     6792.14    125.45 o 
  -2   1   2     9850.28    10261.89    184.93 o 
  -1   1   2     5237.01     5414.64    100.87 o 
   0   1   2     3316.36     3350.46     53.91 o 
   1   1   2     1463.23     1403.24     32.45 o 
   2   1   2     2297.72     2199.96     25.92 o 
   3   1   2      391.14      392.57      9.00 o 
   4   1   2     2227.73     2060.52     30.25 o 
   5   1   2      124.65      130.34     11.21 o 
   6   1   2      547.26      476.81     21.35 o 
   7   1   2     1582.43     1573.67     51.31 o 
   8   1   2      548.38      544.26     31.55 o 
   9   1   2       19.06       20.82      9.18 o 
 -11   2   2        9.68       25.51     19.71 o 
 -10   2   2      310.83      285.23     41.74 o 
  -9   2   2       80.97      110.04     14.11 o 
  -8   2   2      152.30      161.28      9.43 o 
  -7   2   2     3442.42     3340.96     57.04 o 
  -6   2   2     2243.33     2207.04     42.88 o 
  -5   2   2      135.05      162.66      8.98 o 
  -4   2   2        2.45       14.57      4.00 o 
  -3   2   2     3891.81     4011.77     46.75 o 
  -2   2   2       21.22       33.59      3.90 o 
  -1   2   2      158.72      173.92     13.91 o 
   0   2   2       25.52       21.53      2.58 o 
   1   2   2     3829.42     4085.89     38.17 o 
   2   2   2    14342.87    14749.60    107.33 o 
   3   2   2     5745.79     5742.94     61.36 o 
   4   2   2     1702.23     1726.26     26.77 o 
   5   2   2      186.87      182.77     12.16 o 
   6   2   2     2215.16     2235.53     56.47 o 
   7   2   2       88.55       79.23     13.46 o 
   8   2   2        5.73       16.41      8.76 o 
   9   2   2      258.72      252.23     30.73 o 
 -10   3   2      570.94      552.03     42.22 o 
  -9   3   2     2421.45     2390.34     61.59 o 
  -8   3   2     3402.82     3388.60     60.56 o 
  -7   3   2     2479.62     2481.86     48.08 o 
  -6   3   2     2905.74     2828.48     49.00 o 
  -5   3   2    18392.55    18246.12    194.08 o 
  -4   3   2     9625.37     9705.71     98.40 o 
  -3   3   2     3618.25     3556.97     34.95 o 
  -2   3   2     7783.86     7779.85    108.20 o 
  -1   3   2      144.82      127.82      9.74 o 
   0   3   2    10996.14    11613.12    114.97 o 
   1   3   2    17957.02    18143.52    150.87 o 
   2   3   2     6833.95     7075.92     73.72 o 
   3   3   2     6439.52     6525.17     60.07 o 
   4   3   2    15515.17    15225.35    145.69 o 
   5   3   2     4410.86     4300.22     86.82 o 
   6   3   2      385.19      407.23     24.43 o 
   7   3   2     1817.94     1870.62     67.52 o 
   8   3   2     2735.01     2906.79     91.62 o 
   9   3   2       52.10       57.12     15.00 o 
 -10   4   2      653.42      711.20    106.09 o 
  -9   4   2     1903.08     1909.36     56.26 o 
  -8   4   2       69.76       53.45      8.84 o 
  -7   4   2     2849.43     2796.02     53.70 o 
  -6   4   2     2930.53     2981.74     59.53 o 
  -5   4   2      537.67      543.71     23.93 o 
  -4   4   2     3959.78     3996.04     49.91 o 
  -3   4   2    13646.75    14665.82    131.41 o 
  -2   4   2       32.43       46.30      5.76 o 
  -1   4   2     4905.74     5186.89     84.83 o 
   0   4   2     2261.81     2270.30     37.84 o 
   1   4   2      828.42      909.23     18.66 o 
   2   4   2    11073.56    11903.17    241.91 o 
   3   4   2     1280.71     1172.59     30.16 o 
   4   4   2      119.62      125.43     13.71 o 
   5   4   2     2478.22     2539.89     63.75 o 
   6   4   2     2826.30     2866.52     59.61 o 
   7   4   2      479.60      450.09     33.66 o 
   8   4   2      361.00      374.37     61.45 o 
   9   4   2      260.79      232.06     28.14 o 
 -10   5   2       15.12       31.14     13.91 o 
  -9   5   2        6.06        0.00      9.74 o 
  -8   5   2      726.78      826.05     36.22 o 
  -7   5   2       30.67       31.63     13.31 o 
  -6   5   2       29.59       33.94      5.52 o 
  -5   5   2       15.31       11.13      4.18 o 
  -4   5   2     1427.39     1709.71     31.49 o 
  -3   5   2       60.92       91.45      7.70 o 
  -2   5   2     1990.30     1987.59     39.94 o 
  -1   5   2      620.05      633.73     27.02 o 
   0   5   2      310.51      364.02     18.80 o 
   1   5   2     3201.90     3458.07     51.88 o 
   2   5   2     1368.39     1493.19     27.25 o 
   3   5   2      261.13      287.47     17.61 o 
   4   5   2      353.78      361.83     22.84 o 
   5   5   2      549.30      514.02     62.61 o 
   6   5   2        6.48        9.01     19.71 o 
   7   5   2      716.23      756.46     44.18 o 
   8   5   2       78.35      109.04     19.48 o 
   9   5   2        0.14        9.28     15.65 o 
 -10   6   2     1481.32     1520.31     71.31 o 
  -9   6   2     1825.97     1786.22     58.09 o 
  -8   6   2       49.61       60.34     14.33 o 
  -7   6   2     2382.93     2471.36     74.19 o 
  -6   6   2     3431.09     3456.24     52.54 o 
  -5   6   2       24.57       22.03      6.53 o 
  -4   6   2    10042.60    10272.75    115.48 o 
  -3   6   2    18460.11    18905.26    172.55 o 
  -2   6   2       19.12       52.37      8.24 o 
   0   6   2     5842.54     5085.36    134.50 o 
   1   6   2      873.41      991.27     47.54 o 
   2   6   2    13205.25    13483.79    269.58 o 
   3   6   2     9025.10     8975.32    193.63 o 
   4   6   2       75.01       68.10     11.58 o 
   5   6   2     3697.43     3602.36     82.71 o 
   6   6   2     4782.79     4654.80    169.86 o 
   7   6   2      379.52      337.28     31.03 o 
   8   6   2      592.33      625.25     68.41 o 
 -10   7   2      117.59      137.83     23.19 o 
  -9   7   2       97.61       93.12     15.28 o 
  -8   7   2     1496.24     1490.75     61.49 o 
  -7   7   2     1365.87     1329.78     54.91 o 
  -6   7   2     3239.03     3121.98     58.05 o 
  -5   7   2     3452.91     3616.58     80.29 o 
  -4   7   2     1376.24     1300.91     34.37 o 
  -3   7   2     1898.69     1893.28     41.26 o 
  -2   7   2     8417.01     8383.01    246.38 o 
  -1   7   2     8142.98     9022.90    145.05 o 
   0   7   2     2748.88     2824.43     98.55 o 
   1   7   2     2017.56     1823.82     75.36 o 
   2   7   2      239.30      243.48     26.67 o 
   3   7   2     1947.31     1951.81     48.75 o 
   4   7   2     4044.92     4015.83     99.71 o 
   5   7   2     3286.04     3218.25     80.22 o 
   6   7   2      488.47      444.68     28.92 o 
   7   7   2     1030.59     1008.72     80.00 o 
   8   7   2      310.11      340.82     59.13 o 
  -9   8   2        9.14        0.00     10.56 o 
  -8   8   2      116.43       92.71     18.43 o 
  -7   8   2       54.17       67.45     16.67 o 
  -6   8   2      237.34      316.94     18.40 o 
  -5   8   2      485.26      588.38     44.67 o 
  -4   8   2      190.83      210.77     17.16 o 
  -3   8   2      444.77      432.92     40.00 o 
  -2   8   2      112.67      125.54     18.55 o 
  -1   8   2      128.93      127.74     15.51 o 
   0   8   2      393.59      386.10     35.94 o 
   1   8   2       28.23       18.55     11.59 o 
   2   8   2      557.52      518.28     41.74 o 
   3   8   2      207.14      199.43     25.51 o 
   4   8   2     1135.28     1199.13     47.33 o 
   5   8   2      269.22      286.39     28.41 o 
   6   8   2        0.26       25.51     22.03 o 
   7   8   2       18.80       33.62     22.03 o 
   8   8   2       11.61        6.92     11.39 o 
  -9   9   2      275.52      276.67     30.74 o 
  -8   9   2     1040.24     1119.52     56.76 o 
  -7   9   2      831.04      779.18     96.23 o 
  -6   9   2     1030.39      995.72     34.71 o 
  -5   9   2     2107.33     2103.38     51.35 o 
  -4   9   2     1125.18     1227.92     37.22 o 
  -3   9   2     1814.26     1794.00     95.65 o 
  -2   9   2     9105.92     8839.51    198.27 o 
  -1   9   2     5510.07     5559.35    190.73 o 
   0   9   2     1106.27     1128.16    110.73 o 
   1   9   2     7684.28     7474.99    193.63 o 
   2   9   2     3769.16     3883.01    129.86 o 
   3   9   2      520.00      507.84     42.90 o 
   4   9   2     1979.68     1892.77     62.87 o 
   5   9   2     1997.73     1889.79     73.05 o 
   6   9   2      620.23      601.76     60.29 o 
   7   9   2     1651.64     1719.47    108.99 o 
  -8  10   2       42.22       31.20     23.77 o 
  -7  10   2      533.61      549.65     38.42 o 
  -6  10   2     1659.07     1613.75     63.18 o 
  -5  10   2      258.94      222.31     17.35 o 
  -4  10   2     1932.72     1958.55     59.52 o 
  -3  10   2     7071.52     6957.58    137.97 o 
  -2  10   2     1175.56     1144.58     49.83 o 
  -1  10   2     4933.85     4850.02    126.38 o 
   0  10   2     7764.42     7666.41    148.80 o 
   1  10   2     5185.84     5007.61    115.01 o 
   2  10   2     1613.55     1608.66     62.87 o 
   3  10   2      442.79      434.79     42.90 o 
   4  10   2        2.58        8.12     11.13 o 
   5  10   2     2583.41     2514.86     87.54 o 
   6  10   2     1267.90     1292.79     89.28 o 
   7  10   2       24.13       31.14     17.39 o 
  -8  11   2        0.00        0.00     13.51 o 
  -7  11   2       20.07       25.94     19.13 o 
  -6  11   2        6.67       18.72     11.13 o 
  -5  11   2       60.65       70.35     11.77 o 
  -4  11   2      623.82      638.75     29.05 o 
  -3  11   2      233.66      155.65     21.13 o 
  -2  11   2     2627.10     2659.95     82.50 o 
  -1  11   2      589.93      769.37     43.36 o 
   0  11   2     1511.00     1540.74     62.29 o 
   1  11   2       85.57       92.94     22.03 o 
   2  11   2      431.97      441.18     33.66 o 
   3  11   2       60.56       54.82     15.97 o 
   4  11   2      108.47      114.22     15.21 o 
   5  11   2       50.82       26.57     12.32 o 
   6  11   2      161.51      204.36     27.73 o 
  -7  12   2     1134.17     1379.75    100.87 o 
  -6  12   2     1578.95     1670.77    108.99 o 
  -5  12   2      415.95      399.32     32.83 o 
  -4  12   2      579.85      513.90     45.22 o 
  -3  12   2      618.39      674.89     42.26 o 
  -2  12   2       92.37      105.02     18.64 o 
  -1  12   2     3180.46     3129.21    125.22 o 
   0  12   2     3042.96     3123.02     95.09 o 
   1  12   2        1.29        0.00     13.07 o 
   2  12   2     2321.07     2359.07    193.63 o 
   3  12   2     4471.62     4191.64    140.29 o 
   4  12   2      204.48      231.60     21.69 o 
   5  12   2      505.21      498.83     40.77 o 
  -6  13   2      122.12      108.99     31.31 o 
  -5  13   2      963.83      927.56     82.32 o 
  -4  13   2      336.84      389.59     51.02 o 
  -3  13   2      741.07      739.32     50.44 o 
  -2  13   2     2864.64     2752.86     92.25 o 
  -1  13   2     1204.25     1209.24     60.26 o 
   0  13   2      920.03      900.82     52.06 o 
   1  13   2     4079.62     4006.74    114.64 o 
   2  13   2     1667.61     1718.07     73.73 o 
   3  13   2      174.91      205.66     26.46 o 
   4  13   2     1434.84     1393.00     53.12 o 
  -5  14   2        5.72        0.00     18.55 o 
  -4  14   2       59.98       80.09     18.94 o 
  -3  14   2       57.71       46.30     19.13 o 
  -2  14   2        0.26        0.00     13.30 o 
  -1  14   2       83.81       51.81     16.44 o 
   0  14   2      127.84      133.27     23.73 o 
   1  14   2       18.66        2.90     12.30 o 
   2  14   2       25.94       29.31     15.85 o 
   3  14   2      103.82      150.62     24.09 o 
  -3  15   2      263.99      273.01     32.38 o 
  -2  15   2     1208.11     1198.02     65.90 o 
  -1  15   2      432.86      394.17     37.71 o 
   0  15   2      221.60      215.93     29.92 o 
   1  15   2     1163.47     1147.77     64.75 o 
 -11   1   3       48.13       45.16     15.07 o 
 -10   1   3     1561.94     1637.17     69.69 o 
  -9   1   3     1226.23     1245.78     33.46 o 
  -8   1   3      966.37      876.05     45.72 o 
  -7   1   3    10011.30    10243.21    145.53 o 
  -6   1   3     4315.75     4272.65     59.10 o 
  -5   1   3        5.34       12.75      5.80 o 
  -4   1   3     9908.80     9796.76    119.01 o 
  -3   1   3     1998.52     1976.88     22.36 o 
  -2   1   3       85.30       87.03      5.69 o 
  -1   1   3    40556.93    40778.79    444.77 o 
   0   1   3     8673.82     8367.97    111.09 o 
   1   1   3      313.83      339.35     10.01 o 
   2   1   3     3308.48     3213.50     50.94 o 
   3   1   3     2574.94     2447.14     28.45 o 
   4   1   3      179.38      164.96      9.24 o 
   5   1   3     5245.98     5211.41     87.67 o 
   6   1   3     3155.00     3112.65     69.21 o 
   7   1   3        7.32       20.14      9.23 o 
   8   1   3     1421.96     1410.27     52.19 o 
   9   1   3      867.08     1005.76     61.47 o 
 -11   2   3     1237.78     1217.42     89.28 o 
 -10   2   3      170.46      153.05     28.99 o 
  -9   2   3     3612.38     3620.58     77.39 o 
  -8   2   3     1944.25     1963.53     38.52 o 
  -7   2   3     1117.23     1115.74     26.68 o 
  -6   2   3     7188.21     6855.01     74.30 o 
  -5   2   3    18331.67    18228.46    229.34 o 
  -4   2   3       36.73       45.14      5.77 o 
  -3   2   3     2801.35     2864.84     27.86 o 
  -2   2   3    18736.21    18397.85    170.24 o 
  -1   2   3      225.18      287.54     19.71 o 
   0   2   3     5909.22     5834.73     81.05 o 
   1   2   3    11243.51    11443.41    104.77 o 
   2   2   3     7050.44     7263.46     83.39 o 
   3   2   3     2365.65     2414.85     31.83 o 
   4   2   3     2414.36     2292.73     36.40 o 
   5   2   3      477.70      495.16     24.39 o 
   6   2   3     2484.73     2532.43     62.15 o 
   7   2   3     3490.18     3607.35     80.82 o 
   8   2   3      930.83      885.82     67.23 o 
   9   2   3       68.77       49.86     27.83 o 
 -11   3   3        4.05        0.00     12.75 o 
 -10   3   3       90.09      129.49     19.77 o 
  -9   3   3      568.72      638.35     25.91 o 
  -8   3   3      807.97      752.43     26.36 o 
  -7   3   3       82.85      110.17     12.38 o 
  -6   3   3       27.78       30.90      5.47 o 
  -5   3   3      257.99      258.55     14.46 o 
  -4   3   3     1829.66     1945.02     36.81 o 
  -3   3   3      489.43      521.72     19.83 o 
  -2   3   3      167.22      142.89     11.01 o 
  -1   3   3      200.29      217.98     20.87 o 
   0   3   3        2.00       26.29     10.57 o 
   1   3   3      701.64      677.53     13.70 o 
   2   3   3       21.66       45.18      5.63 o 
   3   3   3      106.88      132.68     10.96 o 
   4   3   3      163.44      122.94     12.04 o 
   5   3   3       78.47       59.32      8.22 o 
   6   3   3        3.77        0.00      8.95 o 
   7   3   3       23.51       32.98     11.60 o 
   8   3   3      424.81      420.36     51.02 o 
   9   3   3        8.02       33.62     25.51 o 
 -11   4   3     1320.70     1305.54     95.08 o 
 -10   4   3      369.57      381.72     43.48 o 
  -9   4   3     1386.94     1428.03     40.68 o 
  -8   4   3     1643.44     1598.73     56.61 o 
  -7   4   3      284.40      266.21     15.88 o 
  -6   4   3     3313.26     3342.97     62.63 o 
  -5   4   3     6277.05     6235.58     88.09 o 
  -4   4   3     7303.06     7706.39     79.26 o 
  -3   4   3     4995.12     5060.87     59.33 o 
  -2   4   3     4426.15     4378.12     55.70 o 
   0   4   3     7003.43     7727.41     86.20 o 
   1   4   3    17377.41    18101.08    156.27 o 
   2   4   3     4537.65     4572.59     58.16 o 
   3   4   3     2760.88     2575.56     59.20 o 
   4   4   3     3589.13     3528.26     65.85 o 
   5   4   3      131.79      133.20     17.80 o 
   6   4   3      786.82      798.74     31.58 o 
   7   4   3     3692.03     3628.03    100.36 o 
   8   4   3      653.40      651.33     43.40 o 
 -10   5   3     2341.73     2299.54     86.47 o 
  -9   5   3     2513.63     2526.02     57.07 o 
  -8   5   3       94.97      104.05     11.64 o 
  -7   5   3     4540.98     4543.14     82.97 o 
  -6   5   3     3029.42     3096.45     62.19 o 
  -5   5   3     1680.60     1898.64     35.31 o 
  -4   5   3     7314.00     7050.61     77.76 o 
  -3   5   3     8014.42     8290.58    123.00 o 
  -2   5   3     3589.71     3944.58     54.30 o 
  -1   5   3    18483.03    19196.35    243.46 o 
   0   5   3    11101.29    11528.06    123.38 o 
   1   5   3       13.24       42.61     12.75 o 
   2   5   3     8674.89     8888.44    133.21 o 
   3   5   3     3940.10     3957.21    111.31 o 
   4   5   3        2.78       16.17      8.08 o 
   5   5   3     4270.85     4351.12     95.83 o 
   6   5   3     2919.59     2891.41     63.82 o 
   7   5   3        1.24        0.00     12.69 o 
   8   5   3     1483.13     1561.22     68.77 o 
 -10   6   3        7.05       51.83     16.15 o 
  -9   6   3      363.21      402.78     26.88 o 
  -8   6   3      410.72      384.51     24.90 o 
  -7   6   3      682.15      701.34     31.19 o 
  -6   6   3        0.58        0.00      3.89 o 
  -5   6   3       88.67      136.80     12.72 o 
  -4   6   3     3476.07     3624.83     51.98 o 
  -3   6   3     5637.21     5955.90     70.33 o 
  -2   6   3     1518.68     1506.98     47.55 o 
  -1   6   3     3140.31     3536.38     75.37 o 
   0   6   3     2241.60     2598.27     51.89 o 
   1   6   3       14.07       28.15      7.54 o 
   2   6   3      767.61      768.72     46.38 o 
   3   6   3        0.58        4.64     10.44 o 
   4   6   3      518.12      474.84     29.25 o 
   5   6   3       72.93       74.56     26.09 o 
   6   6   3       11.93        9.04     22.03 o 
   7   6   3       51.95       43.45     13.33 o 
   8   6   3       16.44       27.89     17.97 o 
 -10   7   3      626.06      649.73     36.35 o 
  -9   7   3      420.52      385.67     36.99 o 
  -8   7   3       74.68       83.04     19.71 o 
  -7   7   3     2187.19     2237.58     58.33 o 
  -6   7   3     3190.21     3127.79     51.36 o 
  -5   7   3       26.12       22.68      5.39 o 
  -4   7   3     5970.34     6162.48     77.36 o 
  -3   7   3     6890.98     6963.68     81.75 o 
  -2   7   3      633.67      655.64     33.20 o 
  -1   7   3     1711.02     1532.80     71.89 o 
   0   7   3     1475.99     1408.73     67.25 o 
   1   7   3      390.18      396.07     21.16 o 
   2   7   3     4265.45     4213.45    125.22 o 
   3   7   3     1944.28     1914.26     78.84 o 
   4   7   3      167.45      160.35     18.38 o 
   5   7   3     4614.27     4714.19    105.30 o 
   6   7   3     1362.38     1410.24     54.68 o 
   7   7   3      124.94       97.39     27.83 o 
   8   7   3      209.37      187.83     40.58 o 
  -9   8   3     1647.73     1522.84     65.17 o 
  -8   8   3     3810.50     3763.14    101.95 o 
  -7   8   3     1519.53     1530.19     59.10 o 
  -6   8   3     4408.21     4485.29     75.02 o 
  -5   8   3     3920.93     3999.12     74.47 o 
  -4   8   3     1541.47     1628.51     36.06 o 
  -3   8   3     3625.34     3771.95     63.36 o 
  -2   8   3    14978.41    15366.30    223.66 o 
  -1   8   3     2502.20     2412.82     97.39 o 
   0   8   3     1584.16     1460.91     73.05 o 
   1   8   3     7906.33     8107.95    129.15 o 
   2   8   3      139.97      128.70     23.19 o 
   3   8   3     5396.71     5663.92    157.69 o 
   4   8   3     4039.36     4033.70     97.05 o 
   5   8   3     3935.99     3889.85     97.45 o 
   6   8   3     1198.38     1145.54     84.64 o 
   7   8   3     1092.12     1237.14     91.60 o 
  -9   9   3      100.16       89.55     17.98 o 
  -8   9   3      171.51      187.77     23.78 o 
  -7   9   3      870.90      839.30     44.54 o 
  -6   9   3      380.88      349.92     19.98 o 
  -5   9   3        6.75        6.07      6.08 o 
  -4   9   3     1338.40     1328.56     37.71 o 
  -3   9   3      966.02     1020.38     43.16 o 
  -2   9   3      377.35      323.88     33.04 o 
  -1   9   3     1509.70     1657.26     58.19 o 
   0   9   3      176.91      188.99     28.99 o 
   1   9   3       34.04       37.03     11.01 o 
   2   9   3     1854.56     1809.90     85.80 o 
   3   9   3     1764.44     1746.14     84.64 o 
   4   9   3      144.15      171.62     20.80 o 
   5   9   3       59.65       64.79     19.71 o 
   6   9   3       13.79       18.55     18.55 o 
   7   9   3       38.20       70.73     28.99 o 
  -8  10   3      944.39      917.68     50.65 o 
  -7  10   3      395.82      395.26     55.07 o 
  -6  10   3      162.83      199.63     26.83 o 
  -5  10   3      777.19      787.04     30.70 o 
  -4  10   3      353.05      320.40     19.37 o 
  -3  10   3      435.51      373.11     32.46 o 
  -2  10   3     3267.99     3302.81    162.90 o 
  -1  10   3     1135.98     1156.63     51.20 o 
   0  10   3      943.49      935.68     46.71 o 
   1  10   3       27.06       30.15     17.39 o 
   2  10   3      111.20      127.54     24.35 o 
   3  10   3     2604.40     2496.30    106.67 o 
   4  10   3     2691.11     2723.38     82.21 o 
   5  10   3      488.35      437.89     47.54 o 
   6  10   3       65.63       81.16     25.51 o 
  -8  11   3      153.53      117.10     28.99 o 
  -7  11   3     2791.38     2884.72    141.45 o 
  -6  11   3     3460.22     3319.44    163.48 o 
  -5  11   3       37.85       37.10      9.84 o 
  -4  11   3     4255.73     4368.50     80.97 o 
  -3  11   3     2549.30     2690.70     97.39 o 
  -2  11   3      150.37      171.97     22.09 o 
  -1  11   3     3047.98     2931.50     89.28 o 
   0  11   3     2481.35     2501.87     81.57 o 
   1  11   3      206.59      174.89     22.27 o 
   2  11   3     8493.98     8476.76    231.89 o 
   3  11   3     3174.17     2928.78    122.90 o 
   4  11   3        7.41        0.00     11.05 o 
   5  11   3     1514.84     1442.36     96.23 o 
   6  11   3     1153.07     1124.67     88.12 o 
  -7  12   3       29.27       52.18     26.67 o 
  -6  12   3      652.09      629.58     68.41 o 
  -5  12   3     1489.54     1463.35     61.82 o 
  -4  12   3      475.32      478.38     35.63 o 
  -3  12   3        1.35        0.00     13.65 o 
  -2  12   3     1194.50     1192.69     57.32 o 
  -1  12   3       62.79       52.23     15.97 o 
   0  12   3     1589.44     1585.53     67.23 o 
   1  12   3     2353.76     2286.51    110.15 o 
   2  12   3      472.58      513.24     55.07 o 
   3  12   3      216.84      247.49     28.38 o 
   4  12   3      648.29      733.96     54.66 o 
   5  12   3      223.73      233.34     30.54 o 
  -6  13   3      274.83      299.14     48.70 o 
  -5  13   3       13.50        7.42     11.58 o 
  -4  13   3      308.11      329.95     31.69 o 
  -3  13   3      147.94      156.62     23.95 o 
  -2  13   3       28.75       26.81     22.03 o 
  -1  13   3      710.75      705.04     46.27 o 
   0  13   3      446.25      429.57     36.87 o 
   1  13   3        0.02        0.00     13.12 o 
   2  13   3      202.12      217.90     27.02 o 
   3  13   3      252.12      282.29     44.64 o 
   4  13   3       51.30       67.72     14.03 o 
  -5  14   3     1285.94     1189.60     97.39 o 
  -4  14   3      311.71      329.14     43.48 o 
  -3  14   3      808.05      731.96     67.83 o 
  -2  14   3     2483.02     2652.14     95.01 o 
  -1  14   3      320.03      343.14     34.40 o 
   0  14   3     1798.80     1692.36     75.81 o 
   1  14   3     2955.23     2923.34    102.47 o 
   2  14   3      486.21      453.27     39.76 o 
   3  14   3      444.70      370.66     36.65 o 
  -3  15   3      449.54      453.89     41.35 o 
  -2  15   3       49.27       43.33     17.61 o 
  -1  15   3     1294.74     1266.78     67.23 o 
   0  15   3      664.56      755.28     53.27 o 
 -11   0   4      449.24      435.95     54.49 o 
 -10   0   4     2775.79     2845.30    131.02 o 
  -9   0   4     2076.94     2117.16    105.51 o 
  -8   0   4     2525.23     2378.17     51.72 o 
  -7   0   4     7664.30     7376.54    265.51 o 
  -6   0   4     1245.51     1143.22     34.78 o 
  -5   0   4    10370.56    10096.51    172.76 o 
  -4   0   4    17461.42    17257.40    166.59 o 
  -3   0   4    14636.89    14226.71    240.27 o 
  -2   0   4    27248.17    28398.85    258.84 o 
  -1   0   4   122035.95   114931.72   1216.57 o 
   0   0   4    11253.06    10858.27    202.90 o 
   1   0   4      232.42      260.20     24.93 o 
   2   0   4     7755.57     7851.68     93.29 o 
   3   0   4     8654.12     8478.93    162.85 o 
   4   0   4      721.16      724.47     21.13 o 
   5   0   4     5592.39     5817.44    112.77 o 
   6   0   4     2539.25     2691.98     76.05 o 
   7   0   4      404.77      340.88     47.54 o 
   8   0   4     1778.97     1913.10    115.95 o 
 -11   1   4      605.63      572.61     45.22 o 
 -10   1   4        0.01        0.00      7.84 o 
  -9   1   4      943.91      939.90     36.86 o 
  -8   1   4      306.39      298.42     21.69 o 
  -7   1   4      130.61      148.14     11.57 o 
  -6   1   4     1257.94     1182.64     42.90 o 
  -5   1   4    10326.11    10379.42    187.83 o 
  -4   1   4      786.66      822.25     12.20 o 
  -3   1   4     8795.37     8915.98     83.73 o 
  -1   1   4    10619.02    10200.01    104.21 o 
   0   1   4      166.96      186.85     13.12 o 
   1   1   4     2703.21     2429.84     33.11 o 
   2   1   4       73.47       77.31      5.15 o 
   3   1   4     4925.02     4664.12     60.03 o 
   4   1   4     1452.96     1455.09     53.72 o 
   5   1   4      314.05      301.10     21.67 o 
   6   1   4      315.63      355.73     23.03 o 
   7   1   4     1178.05     1295.92     47.26 o 
   8   1   4       25.82       29.02     26.09 o 
 -11   2   4      185.29      142.61     33.62 o 
 -10   2   4      852.37      853.95     37.50 o 
  -9   2   4       21.63       19.18      6.08 o 
  -8   2   4        1.95        0.25      4.98 o 
  -7   2   4     4152.87     4091.06     71.49 o 
  -6   2   4      440.95      353.63     26.67 o 
  -5   2   4        0.66       11.59      8.12 o 
  -4   2   4     3359.11     3474.31     51.54 o 
  -3   2   4      433.70      451.97     14.05 o 
  -2   2   4     1382.36     1460.47     27.34 o 
  -1   2   4      634.18      717.70     34.78 o 
   0   2   4     3593.22     3497.07     60.07 o 
   1   2   4     2370.35     2495.92     55.39 o 
   2   2   4     6269.74     6259.79     99.22 o 
   3   2   4     1008.35      944.16     21.33 o 
   4   2   4      582.45      593.95     18.21 o 
   5   2   4      908.22      887.37     33.37 o 
   6   2   4        2.46       21.92      8.80 o 
   7   2   4       67.73       64.42     14.88 o 
   8   2   4      635.60      653.42     48.18 o 
 -11   3   4     1267.85     1288.15     92.76 o 
 -10   3   4       96.72       79.81     15.58 o 
  -9   3   4     5688.57     5348.40     91.97 o 
  -8   3   4     2564.76     2678.21     51.59 o 
  -7   3   4      198.58      209.82     13.38 o 
  -6   3   4     7825.16     7915.14    126.19 o 
  -5   3   4    10777.43    10857.28    124.96 o 
  -4   3   4      550.53      556.55     13.87 o 
  -3   3   4    13351.05    13198.25    165.90 o 
  -2   3   4    11211.21    11732.50    224.93 o 
  -1   3   4      223.67      203.89     13.33 o 
   0   3   4     8170.25     7936.74    109.45 o 
   1   3   4    16874.47    16809.47    182.92 o 
   2   3   4     1289.95     1236.29     23.74 o 
   3   3   4     5677.38     5672.53     72.38 o 
   4   3   4     8033.74     8129.21     97.25 o 
   5   3   4      315.04      301.76     16.84 o 
   6   3   4      636.94      632.55     34.31 o 
   7   3   4     2491.38     2599.03     69.59 o 
   8   3   4        0.58       36.76     16.79 o 
 -11   4   4      257.56      243.48     41.74 o 
 -10   4   4     1593.10     1680.32     67.01 o 
  -9   4   4      384.40      409.98     21.55 o 
  -8   4   4      732.11      743.53     27.09 o 
  -7   4   4     2292.95     2253.97     51.69 o 
  -6   4   4      900.09      870.39     29.19 o 
  -5   4   4     1446.63     1351.99     21.33 o 
  -4   4   4     1836.87     1766.80     37.49 o 
  -3   4   4     2635.44     2635.43     84.64 o 
  -2   4   4     1664.54     1660.34     63.77 o 
  -1   4   4     7936.19     8045.44    175.08 o 
   0   4   4     3567.14     3782.38     52.43 o 
   1   4   4      477.59      527.44     14.57 o 
   2   4   4     3733.24     3606.96     72.95 o 
   3   4   4     3264.55     3215.21     61.56 o 
   4   4   4      103.14       97.59     12.41 o 
   5   4   4     1747.67     1727.81     41.09 o 
   6   4   4     1057.77     1110.63     37.49 o 
   7   4   4        5.73        2.23      9.83 o 
   8   4   4      703.57      701.47     73.05 o 
 -11   5   4      143.28      155.37     35.94 o 
 -10   5   4        4.40        6.76      9.82 o 
  -9   5   4      197.54      200.72     16.04 o 
  -8   5   4      725.87      666.41     26.70 o 
  -7   5   4        8.02       10.23      6.45 o 
  -6   5   4      867.73      879.80     30.66 o 
  -5   5   4     1366.82     1201.84     25.23 o 
  -4   5   4     1270.36     1290.15     26.13 o 
  -3   5   4     2824.58     3106.50     47.95 o 
  -2   5   4     2404.51     2618.87     61.47 o 
  -1   5   4      214.38      293.05     18.64 o 
   0   5   4      226.71      207.99     10.81 o 
   1   5   4     1186.29     1232.54     33.08 o 
   2   5   4      275.82      313.05     28.99 o 
   3   5   4      410.60      409.29     33.62 o 
   4   5   4      161.59      164.79     18.38 o 
   5   5   4       34.30       54.60     13.65 o 
   6   5   4      342.24      334.14     21.69 o 
   7   5   4      294.83      273.34     27.73 o 
   8   5   4       27.81       44.06     27.83 o 
 -10   6   4     2321.16     2401.75     77.49 o 
  -9   6   4      878.03      904.31     34.19 o 
  -8   6   4     1354.37     1446.06     46.32 o 
  -7   6   4     6874.45     6750.17    106.95 o 
  -6   6   4     4398.59     4486.38     68.78 o 
  -5   6   4     1343.43     1398.82     29.81 o 
  -4   6   4    11348.20    11445.40    139.37 o 
  -3   6   4     3710.66     3518.25     61.33 o 
  -2   6   4     1658.72     1628.43     49.99 o 
  -1   6   4    16960.23    17305.59    223.71 o 
   0   6   4     4861.60     4938.29     68.14 o 
   1   6   4      196.91      162.71     14.15 o 
   2   6   4     6997.87     6742.21    168.12 o 
   3   6   4     1606.36     1450.47     68.41 o 
   4   6   4     1136.91     1129.58     47.33 o 
   5   6   4     4448.05     4438.43    103.86 o 
   6   6   4     1449.21     1414.92     56.14 o 
   7   6   4      109.74      120.09     20.30 o 
 -10   7   4       38.26       37.93     13.47 o 
  -9   7   4     1671.25     1732.37     54.98 o 
  -8   7   4     2554.78     2655.26     66.58 o 
  -7   7   4        0.04        0.00      7.30 o 
  -6   7   4     2819.14     2833.59     47.81 o 
  -5   7   4     4633.43     4647.19     64.49 o 
  -4   7   4      115.67      129.04      9.97 o 
  -3   7   4     1706.14     1612.94     55.78 o 
  -2   7   4     3300.16     3168.74     91.60 o 
  -1   7   4        9.18        8.07      3.19 o 
   0   7   4     6611.40     6911.59    171.02 o 
   1   7   4     5300.42     5436.97     96.84 o 
   2   7   4      389.16      389.58     37.10 o 
   3   7   4     2193.23     2131.07     88.12 o 
   4   7   4     2662.04     2723.55     78.72 o 
   5   7   4      595.33      576.92     40.00 o 
   6   7   4      865.61      931.04     76.52 o 
   7   7   4      686.41      740.89     74.20 o 
 -10   8   4       75.52       56.42     18.22 o 
  -9   8   4       88.85       77.46     16.40 o 
  -8   8   4       22.34       20.37     23.77 o 
  -7   8   4       29.36       30.24      9.51 o 
  -6   8   4      128.94      105.96      9.62 o 
  -5   8   4      194.03      197.83     12.73 o 
  -4   8   4      934.34      945.46     28.12 o 
  -3   8   4      236.74      260.14     13.18 o 
  -2   8   4       95.65       90.70     14.76 o 
  -1   8   4      998.15      948.58     27.67 o 
   0   8   4     1337.40     1369.36     55.07 o 
   1   8   4      454.32      548.31     26.60 o 
   2   8   4      263.15      274.79     32.46 o 
   3   8   4      769.03      746.69     52.18 o 
   4   8   4      637.88      622.07     38.12 o 
   5   8   4      417.63      429.66     45.80 o 
   6   8   4       92.76       44.06     23.19 o 
   7   8   4       16.72        0.00     18.55 o 
  -9   9   4     1241.27     1198.26     58.14 o 
  -8   9   4     3664.15     3707.57    100.83 o 
  -7   9   4       33.03       27.20     10.56 o 
  -6   9   4     4147.82     4190.55     74.06 o 
  -5   9   4     2619.94     2620.50     49.85 o 
  -4   9   4      375.75      363.63     16.73 o 
  -3   9   4     6827.10     6953.91     95.72 o 
  -2   9   4    11437.72    11181.76    268.99 o 
  -1   9   4     1379.38     1320.62     75.36 o 
   0   9   4     3384.44     3413.10     70.78 o 
   1   9   4     2210.98     2308.61     60.12 o 
   2   9   4       23.92       37.10     17.39 o 
   3   9   4     1734.41     1588.45     82.32 o 
   4   9   4     2656.04     2887.45     85.66 o 
   5   9   4        5.61        4.38     13.33 o 
   6   9   4     1855.34     1776.28    111.31 o 
  -9  10   4       96.15      107.83     30.15 o 
  -8  10   4      746.85      709.33     47.54 o 
  -7  10   4     2681.30     2642.15     80.22 o 
  -6  10   4     1419.38     1412.82     41.61 o 
  -5  10   4      582.05      606.99     25.96 o 
  -4  10   4     8252.09     8256.45    114.62 o 
  -3  10   4     1594.59     1533.14     69.33 o 
  -2  10   4      228.96      249.56     24.55 o 
  -1  10   4     2779.46     2687.61    115.95 o 
   0  10   4      673.05      659.73     55.65 o 
   1  10   4      288.55      260.88     37.10 o 
   2  10   4     6690.41     6512.64    191.31 o 
   3  10   4      849.57      880.02     62.61 o 
   4  10   4      282.74      276.09     27.30 o 
   5  10   4     1431.21     1365.83     93.92 o 
   6  10   4      569.83      651.61     68.41 o 
  -8  11   4       32.61        4.64     17.39 o 
  -7  11   4      220.09      228.41     40.58 o 
  -6  11   4      332.31      366.39     48.70 o 
  -5  11   4       10.34        0.00      8.78 o 
  -4  11   4      396.54      411.16     31.18 o 
  -3  11   4       31.00       58.43     31.88 o 
  -2  11   4      219.66      183.32     23.27 o 
  -1  11   4      145.45      152.01     20.89 o 
   0  11   4       64.23       98.55     25.51 o 
   1  11   4      126.92       95.08     25.51 o 
   2  11   4       70.07       39.42     20.87 o 
   3  11   4       25.04       52.18     18.55 o 
   4  11   4       49.46       26.25     13.36 o 
   5  11   4        4.90       32.46     20.87 o 
  -7  12   4     1313.23     1247.57     95.08 o 
  -6  12   4     1040.84     1077.13     85.80 o 
  -5  12   4      390.59      436.97     34.26 o 
  -4  12   4     3822.88     3700.89    232.47 o 
  -3  12   4     1097.59     1258.32     58.88 o 
  -2  12   4      240.02      214.29     54.49 o 
  -1  12   4     2951.66     3160.73     97.56 o 
   0  12   4      753.15      707.55     45.50 o 
   1  12   4      366.10      385.85     37.10 o 
   2  12   4     2984.89     2946.17    129.86 o 
   3  12   4     1026.33     1060.90     76.52 o 
   4  12   4      110.97       90.20     18.11 o 
  -6  13   4     1724.65     1562.94    108.99 o 
  -5  13   4     2357.78     2266.27     81.59 o 
  -4  13   4       41.97       78.21     17.50 o 
  -3  13   4     1121.55     1292.88     62.39 o 
  -2  13   4     2635.67     2544.80     93.34 o 
  -1  13   4       18.93       46.47     15.85 o 
   0  13   4     3667.10     3579.97    128.12 o 
   1  13   4     2582.46     2757.93     96.65 o 
   2  13   4      203.52      149.84     23.36 o 
   3  13   4      858.97      908.09     69.57 o 
  -5  14   4       22.98       59.13     24.35 o 
  -4  14   4       35.71       18.34     20.29 o 
  -3  14   4       56.07        1.40     15.65 o 
  -2  14   4      256.17      280.43     31.85 o 
  -1  14   4      387.51      402.25     48.12 o 
   0  14   4       88.17       67.20     18.43 o 
   1  14   4       20.78        3.48     13.04 o 
   2  14   4      131.44      107.19     21.42 o 
  -2  15   4      783.10      805.54     53.70 o 
  -1  15   4       86.55       62.47     30.15 o 
 -11   1   5      740.88      738.52     49.93 o 
 -10   1   5     1886.23     1870.24     55.80 o 
  -9   1   5       20.34       23.28     10.28 o 
  -8   1   5     2695.42     2669.62     53.54 o 
  -7   1   5    12665.67    12747.72    156.21 o 
  -6   1   5     1537.80     1309.25    115.37 o 
  -5   1   5     1358.88     1302.73     19.50 o 
  -4   1   5    10026.45     9818.92     80.81 o 
  -3   1   5     4347.02     4631.42     42.16 o 
  -2   1   5       85.89      135.24      6.18 o 
  -1   1   5    28050.81    27821.58    259.25 o 
   0   1   5       18.54        3.05     13.91 o 
   1   1   5     4282.65     4073.17     54.14 o 
   2   1   5    12104.57    11516.97     99.13 o 
   3   1   5     3244.18     3347.47     51.57 o 
   4   1   5      115.12      113.35      9.06 o 
   5   1   5     3821.51     3831.54     75.06 o 
   6   1   5      235.69      274.60     36.03 o 
   7   1   5      544.43      575.02     43.43 o 
   8   1   5     1274.97     1487.21    107.83 o 
 -11   2   5      359.59      388.42     51.02 o 
 -10   2   5      217.36      215.02     19.25 o 
  -9   2   5     5265.95     5253.91    126.35 o 
  -8   2   5     2601.71     2577.40     56.09 o 
  -7   2   5      271.89      266.99     16.03 o 
  -6   2   5     6513.47     6186.84    137.97 o 
  -5   2   5    21643.07    22395.62    340.73 o 
  -4   2   5      162.86      177.46      7.82 o 
  -3   2   5     4797.17     4742.30     78.99 o 
  -2   2   5     4340.87     4218.87    111.69 o 
  -1   2   5       59.15      103.19     16.23 o 
   0   2   5     9762.93     9329.21    262.62 o 
   1   2   5     8922.90     9218.82    136.03 o 
   2   2   5      490.41      473.45     21.41 o 
   3   2   5    11150.45    10975.98    101.70 o 
   4   2   5     4928.25     4770.03     54.03 o 
   5   2   5       19.34       11.67      7.21 o 
   6   2   5      749.89      758.27     34.09 o 
   7   2   5     2400.00     2434.15     90.57 o 
   8   2   5       10.77       33.68     20.29 o 
 -11   3   5       18.20       26.74     22.61 o 
 -10   3   5      443.90      420.52     58.55 o 
  -9   3   5       72.10       57.36     13.52 o 
  -8   3   5       28.67       28.74      8.14 o 
  -7   3   5      137.37      145.30     15.85 o 
  -6   3   5      922.70      941.48     47.54 o 
  -5   3   5        5.01        5.54      5.36 o 
  -4   3   5        9.19       27.64      3.90 o 
  -3   3   5      889.61     1007.55     17.65 o 
  -2   3   5     1700.09     1798.21     44.18 o 
  -1   3   5       11.17       27.59      5.07 o 
   0   3   5       45.26       72.62      9.19 o 
   1   3   5     1221.07     1175.93     37.68 o 
   2   3   5      300.00      250.14     13.46 o 
   3   3   5      122.77      145.16     10.71 o 
   4   3   5      350.21      374.33     17.98 o 
   5   3   5      230.50      227.22     17.73 o 
   6   3   5      683.58      699.86     33.45 o 
   7   3   5       25.11        0.00     20.29 o 
   8   3   5        2.38       25.26     17.39 o 
 -11   4   5      596.33      645.96     43.58 o 
 -10   4   5        1.18        9.54     10.28 o 
  -9   4   5     3176.78     3014.60     83.90 o 
  -8   4   5     1024.86     1069.12     40.70 o 
  -7   4   5       49.63       48.50     10.56 o 
  -6   4   5     4495.57     4514.91    127.54 o 
  -5   4   5     3218.21     3017.55     46.19 o 
  -4   4   5     2895.59     2969.86     64.34 o 
  -3   4   5    19796.22    20604.05    339.72 o 
  -2   4   5    14113.72    14275.18    277.11 o 
  -1   4   5      540.42      484.46     53.91 o 
   0   4   5     5129.54     4752.25     79.39 o 
   1   4   5    10088.73    10524.21    136.39 o 
   2   4   5       53.79       57.02      6.14 o 
   3   4   5      989.82      927.58     35.52 o 
   4   4   5     1793.88     1805.04     49.41 o 
   5   4   5       15.64       17.33      7.03 o 
   6   4   5      774.26      754.51     30.96 o 
   7   4   5      882.41      918.74     55.30 o 
 -11   5   5     1403.62     1396.98     66.17 o 
 -10   5   5     2705.70     2755.88     91.08 o 
  -9   5   5      715.02      737.07     33.81 o 
  -8   5   5     1522.11     1455.68     47.96 o 
  -7   5   5     3799.82     3847.27     72.33 o 
  -6   5   5      144.34      123.24      6.34 o 
  -5   5   5     4849.96     4888.56     60.56 o 
  -4   5   5    17030.51    16847.38    231.61 o 
  -3   5   5     1867.90     1852.80     75.36 o 
  -2   5   5     5280.02     5114.83     94.93 o 
  -1   5   5    23657.47    23738.25    506.10 o 
   0   5   5     7791.40     8219.65    167.59 o 
   1   5   5      782.12      772.82     30.46 o 
   2   5   5     4966.28     4827.94     93.29 o 
   3   5   5     1418.20     1413.47     47.96 o 
   4   5   5     1719.35     1708.32     48.41 o 
   5   5   5     3996.76     4012.82     99.71 o 
   6   5   5      640.80      652.43     36.43 o 
   7   5   5      261.32      263.20     45.22 o 
 -11   6   5        5.18       15.51     11.87 o 
 -10   6   5        2.00        1.97      7.74 o 
  -9   6   5      136.00      172.04     15.38 o 
  -8   6   5      141.99      137.01     17.17 o 
  -7   6   5        0.26        0.00      6.82 o 
  -6   6   5      332.62      379.62     14.74 o 
  -5   6   5       12.47        9.40      4.24 o 
  -4   6   5      441.63      432.78     24.25 o 
  -3   6   5      155.26      129.57     29.57 o 
  -2   6   5     4576.52     4919.08     97.09 o 
  -1   6   5        7.19       17.64      7.76 o 
   0   6   5      133.91      115.83     19.65 o 
   1   6   5     1021.73      938.51     26.77 o 
   2   6   5       22.94       45.22     16.23 o 
   3   6   5      556.12      512.48     41.74 o 
   4   6   5      465.99      450.35     31.47 o 
   5   6   5       16.27       26.67     15.65 o 
   6   6   5      386.41      367.57     35.94 o 
   7   6   5      377.10      284.07     48.70 o 
 -10   7   5     1295.67     1267.14     45.48 o 
  -9   7   5      175.70      206.12     19.60 o 
  -8   7   5      332.16      337.64     22.44 o 
  -7   7   5     4805.03     4719.57     95.24 o 
  -6   7   5       13.81       18.50      7.03 o 
  -5   7   5     2121.64     2279.54     40.94 o 
  -4   7   5     6291.64     6250.84     86.10 o 
  -3   7   5     1215.62     1233.84     47.09 o 
  -2   7   5     2284.45     2131.35     62.24 o 
  -1   7   5     3646.30     3559.47    105.23 o 
   0   7   5     1015.61     1016.05     27.40 o 
   1   7   5     1056.58     1062.90     37.60 o 
   2   7   5     2418.78     2365.28     95.08 o 
   3   7   5      499.70      469.58     42.90 o 
   4   7   5      148.61      140.92     25.51 o 
   5   7   5      451.15      535.43     36.22 o 
   6   7   5        1.90        0.00     17.39 o 
   7   7   5      356.84      386.10     56.81 o 
 -10   8   5      112.15      112.03     16.71 o 
  -9   8   5     2423.37     2416.67    122.89 o 
  -8   8   5     3261.53     3135.14     93.19 o 
  -7   8   5      984.50      969.67     37.16 o 
  -6   8   5     3359.82     3293.04     76.54 o 
  -5   8   5     5767.16     6012.97     79.16 o 
  -4   8   5      497.06      506.38     17.29 o 
  -3   8   5    11236.12    11201.60    290.44 o 
  -2   8   5     6899.17     6737.36    129.03 o 
  -1   8   5      165.48      161.04     10.41 o 
   0   8   5     7601.00     7544.34    118.81 o 
   1   8   5     3874.14     4035.68     83.01 o 
   2   8   5       61.89       61.45     18.55 o 
   3   8   5     1678.28     1649.90     82.32 o 
   4   8   5     2387.91     2520.02     80.37 o 
   5   8   5      131.52      164.64     21.73 o 
   6   8   5     1820.47     1942.08    118.26 o 
  -9   9   5       21.78       31.60     12.69 o 
  -8   9   5       33.04       39.58     10.89 o 
  -7   9   5      834.24      874.83     38.13 o 
  -6   9   5        6.64       12.67      6.17 o 
  -5   9   5      422.26      417.77     18.20 o 
  -4   9   5     1398.63     1439.52     31.87 o 
  -3   9   5      113.39       99.47      9.62 o 
  -2   9   5      431.19      448.78     31.49 o 
  -1   9   5     1768.81     1712.29     39.41 o 
   0   9   5      430.14      388.19     21.03 o 
   1   9   5       46.20       18.55     16.23 o 
   2   9   5      435.11      435.95     44.06 o 
   3   9   5       10.03       22.03     15.07 o 
   4   9   5      812.33      819.50     45.96 o 
   5   9   5     1308.98     1238.57     57.39 o 
   6   9   5      326.26      324.65     49.86 o 
  -9  10   5      335.42      395.37     52.18 o 
  -8  10   5      579.10      623.79     62.61 o 
  -7  10   5      182.69      194.79     34.78 o 
  -6  10   5     2446.51     2358.97     60.87 o 
  -5  10   5     1710.37     1705.15     39.16 o 
  -4  10   5       29.98       50.39      7.21 o 
  -3  10   5      285.96      263.20     24.92 o 
  -2  10   5     2255.31     2287.60    107.83 o 
  -1  10   5      470.95      455.66     48.70 o 
   0  10   5     2603.07     2696.89    117.10 o 
   1  10   5      983.22      837.12     64.93 o 
   2  10   5      305.20      304.94     38.26 o 
   3  10   5       74.45       59.13     20.87 o 
   4  10   5      202.60      174.92     22.78 o 
   5  10   5       26.39       18.55     24.35 o 
  -8  11   5     1133.87     1264.96     92.76 o 
  -7  11   5     2531.12     2663.26    134.50 o 
  -6  11   5      345.93      421.34     71.31 o 
  -5  11   5     1746.23     1670.08     63.52 o 
  -4  11   5     9311.14     9038.31    171.67 o 
  -3  11   5      198.75      204.92     24.55 o 
  -2  11   5     1898.78     1950.68    104.93 o 
  -1  11   5     3851.35     3821.55    150.73 o 
   0  11   5     1475.54     1431.92     89.28 o 
   1  11   5      747.36      730.45     63.77 o 
   2  11   5     3572.85     3393.72    137.97 o 
   3  11   5      201.02      236.53     35.94 o 
   4  11   5      724.50      641.17     44.41 o 
  -7  12   5      121.62      162.32     35.94 o 
  -6  12   5      722.99      861.47     76.52 o 
  -5  12   5      215.00      217.45     24.52 o 
  -4  12   5      168.87      160.00     22.56 o 
  -3  12   5     1694.35     1658.36     68.50 o 
  -2  12   5     1390.25     1327.40     61.86 o 
  -1  12   5        6.17       11.22     12.69 o 
   0  12   5     1255.06     1245.25     85.80 o 
   1  12   5       89.76      147.25     31.31 o 
   2  12   5       98.27       85.80     24.35 o 
   3  12   5      688.10      703.79     62.61 o 
   4  12   5      570.57      561.39     41.74 o 
  -6  13   5      195.62      211.02     41.74 o 
  -5  13   5      192.70      173.02     23.40 o 
  -4  13   5      582.18      541.60     40.60 o 
  -3  13   5      293.63      348.47     33.01 o 
  -2  13   5       44.34       59.55     34.20 o 
  -1  13   5      512.80      555.35     42.99 o 
   0  13   5       80.32      102.61     22.09 o 
   1  13   5       28.71       64.82     17.81 o 
   2  13   5      441.32      517.95     42.76 o 
   3  13   5       58.94       45.22     20.87 o 
  -5  14   5     1466.88     1344.96    103.19 o 
  -4  14   5       18.75       18.04     13.65 o 
  -3  14   5     1985.46     1963.19    103.19 o 
  -2  14   5     2004.04     1954.71     87.54 o 
  -1  14   5       42.39       57.37     17.16 o 
   0  14   5     1845.04     1882.20     82.37 o 
   1  14   5     1222.66     1202.99     79.42 o 
 -12   0   6       60.79       67.25     25.51 o 
 -11   0   6     1134.53     1104.96     84.64 o 
 -10   0   6     1844.60     1833.09    103.19 o 
  -9   0   6       10.73        1.16     11.59 o 
  -8   0   6     4356.70     4103.31    155.37 o 
  -7   0   6    13250.92    12843.25    220.30 o 
  -6   0   6      110.45      136.57      9.40 o 
  -5   0   6     9160.77     9014.10    260.30 o 
  -4   0   6    21403.77    21529.72    289.10 o 
  -3   0   6     7801.33     8192.82    150.55 o 
  -2   0   6     5323.03     5049.69     77.06 o 
  -1   0   6    32653.46    32513.36    540.30 o 
   0   0   6       48.24       20.87     10.44 o 
   1   0   6     8987.25     9022.51    168.12 o 
   2   0   6    12379.84    12433.92    186.09 o 
   3   0   6     1668.96     1623.23     81.16 o 
   4   0   6     1921.68     1886.43     95.08 o 
   5   0   6     3630.95     3622.13    144.93 o 
   6   0   6      227.06      206.38     37.10 o 
   7   0   6     1040.48     1096.84     89.28 o 
 -12   1   6      152.29      120.16     21.44 o 
 -11   1   6       75.52       97.90     14.47 o 
 -10   1   6      118.40      125.31     22.03 o 
  -9   1   6     2300.13     2228.37     96.99 o 
  -8   1   6      434.67      439.00     20.25 o 
  -7   1   6       17.33       16.66      3.48 o 
  -6   1   6     3857.84     3865.60     78.82 o 
  -5   1   6     3673.12     3734.89     57.40 o 
  -4   1   6      489.14      442.53     10.52 o 
  -3   1   6     6876.56     7020.93     66.48 o 
  -2   1   6     4991.56     5076.31     65.72 o 
  -1   1   6      506.30      523.39     14.81 o 
   0   1   6     2938.89     2981.63     67.25 o 
   1   1   6     4529.85     4533.75     70.03 o 
   2   1   6      141.94      115.45      8.06 o 
   3   1   6     2763.02     2680.85     45.85 o 
   4   1   6      718.96      771.21     46.96 o 
   5   1   6      203.18      237.09     17.80 o 
   6   1   6      674.01      668.94     45.89 o 
   7   1   6      378.39      379.56     37.69 o 
 -12   2   6        2.35       11.59     18.55 o 
 -11   2   6      265.92      247.64     21.61 o 
 -10   2   6      181.17      195.78     24.64 o 
  -9   2   6      159.77      146.55     13.62 o 
  -8   2   6     1610.16     1560.42     42.87 o 
  -7   2   6      801.22      816.74     29.16 o 
  -6   2   6      397.79      408.44     15.93 o 
  -5   2   6     2239.41     2180.02     32.80 o 
  -4   2   6     8930.62     9187.09    125.99 o 
  -3   2   6      766.26      939.60     18.89 o 
  -2   2   6      102.39      121.77      7.53 o 
  -1   2   6     1501.38     1398.30     59.13 o 
   0   2   6      174.33      243.07     16.67 o 
   1   2   6     3261.08     3049.97     47.94 o 
   2   2   6     2802.86     2795.72     37.47 o 
   3   2   6     1277.64     1305.82     26.32 o 
   4   2   6       11.02        8.24      5.37 o 
   5   2   6      554.54      542.36     26.84 o 
   6   2   6      161.37      183.79     75.94 o 
   7   2   6       22.85       29.09     21.45 o 
 -12   3   6     1155.30     1059.74     88.12 o 
 -11   3   6      538.82      575.67     39.77 o 
 -10   3   6     1355.64     1304.87     57.93 o 
  -9   3   6     2895.04     2740.27     61.52 o 
  -8   3   6     2713.77     2689.83     71.04 o 
  -7   3   6     1356.37     1495.70     49.57 o 
  -6   3   6    12463.29    11671.59    463.20 o 
  -5   3   6     8272.58     8457.00    136.63 o 
  -4   3   6     2761.72     2616.37     53.96 o 
  -3   3   6    20106.83    20462.34    382.68 o 
  -2   3   6     9199.63     8969.23    242.33 o 
  -1   3   6     1095.68     1097.34     30.73 o 
   0   3   6    17056.18    17500.82    223.64 o 
   1   3   6    15777.87    15781.96    364.07 o 
   2   3   6       64.97       75.34     11.47 o 
   3   3   6     4483.49     4270.10     54.76 o 
   4   3   6     1642.92     1639.18     38.88 o 
   5   3   6      364.71      368.21     19.13 o 
   6   3   6     1267.06     1270.20     63.11 o 
   7   3   6     1309.36     1326.59     69.57 o 
 -11   4   6      332.70      339.27     32.52 o 
 -10   4   6     1582.67     1449.37     62.52 o 
  -9   4   6       27.93       27.56      8.12 o 
  -8   4   6     1455.53     1424.07     43.58 o 
  -7   4   6     3235.98     3156.03    104.35 o 
  -6   4   6      319.18      366.52     14.52 o 
  -5   4   6      527.38      490.25     16.90 o 
  -4   4   6     6569.14     6863.11     82.78 o 
  -3   4   6      211.36      284.60     34.20 o 
  -2   4   6    12646.70    13009.05    263.20 o 
  -1   4   6    22303.83    22733.63    379.14 o 
   0   4   6     6190.48     6323.18    102.20 o 
   1   4   6      883.58      833.04     32.83 o 
   2   4   6      926.11      854.21     23.09 o 
   3   4   6      186.48      188.42     16.23 o 
   4   4   6     1487.89     1386.11     36.56 o 
   5   4   6     1313.17     1329.44     48.03 o 
   6   4   6       36.30       30.73     13.94 o 
   7   4   6      655.67      650.00     49.01 o 
 -11   5   6       37.10       61.23     17.16 o 
 -10   5   6       43.86       62.29     11.42 o 
  -9   5   6      961.68      948.35     38.54 o 
  -8   5   6       11.50        2.87      9.19 o 
  -7   5   6      952.62      912.01     41.25 o 
  -6   5   6     1291.65     1181.04     24.84 o 
  -5   5   6     2782.70     2974.22     48.77 o 
  -4   5   6      264.46      285.41     18.63 o 
  -3   5   6      332.14      323.49     32.46 o 
  -2   5   6      668.00      771.04     48.70 o 
  -1   5   6      623.23      631.90     45.22 o 
   0   5   6      767.51      969.28     37.44 o 
   1   5   6      192.81      206.11     12.53 o 
   2   5   6      228.33      241.18     13.02 o 
   3   5   6      242.28      218.31     17.38 o 
   4   5   6      558.81      529.51     28.08 o 
   5   5   6      101.42       99.65     13.39 o 
   6   5   6       26.23       16.43     11.70 o 
   7   5   6       11.07       19.71     22.03 o 
 -11   6   6     1118.06     1112.97     61.04 o 
 -10   6   6     1265.86     1373.72     50.28 o 
  -9   6   6       17.55       17.64      8.46 o 
  -8   6   6     4496.55     4403.02    122.32 o 
  -7   6   6     7869.42     7579.95    272.87 o 
  -6   6   6      484.87      491.49     15.98 o 
  -5   6   6     4724.51     4511.24    103.19 o 
  -4   6   6     9645.72     9155.12    180.29 o 
  -3   6   6       28.12       28.83      8.58 o 
  -2   6   6     3639.68     3763.08     83.79 o 
  -1   6   6     9353.26     9240.09    151.31 o 
   0   6   6     1334.51     1392.87     44.84 o 
   1   6   6     5371.58     5141.81     77.70 o 
   2   6   6     5510.97     5633.78    161.16 o 
   3   6   6      442.66      416.24     40.58 o 
   4   6   6     1032.96     1077.28     51.25 o 
   5   6   6     2151.18     2185.20    162.32 o 
   6   6   6      207.43      219.14     39.42 o 
 -11   7   6       77.10       81.47     19.97 o 
 -10   7   6      136.38      120.86     16.72 o 
  -9   7   6     1815.97     1843.02    112.47 o 
  -8   7   6     1843.64     1951.91     70.38 o 
  -7   7   6     1855.47     1761.68     40.36 o 
  -6   7   6     2505.10     2515.24     61.67 o 
  -5   7   6     2805.81     2719.75     77.89 o 
  -4   7   6      394.04      419.06     29.10 o 
  -3   7   6     5850.48     6100.48    132.76 o 
  -2   7   6     5513.10     5849.58    114.64 o 
  -1   7   6     1519.76     1426.13     49.69 o 
   0   7   6     3603.54     3577.51    140.29 o 
   1   7   6     2180.44     2122.55     57.92 o 
   2   7   6      256.90      263.20     33.62 o 
   3   7   6     2035.03     1916.57     90.44 o 
   4   7   6     1564.99     1546.36     62.87 o 
   5   7   6      288.45      335.24     30.35 o 
   6   7   6      716.84      805.82     78.84 o 
 -10   8   6       11.54       22.29     14.49 o 
  -9   8   6        2.32       12.47     11.70 o 
  -8   8   6      180.82      177.37     17.38 o 
  -7   8   6      716.29      794.87     32.46 o 
  -6   8   6      154.33      177.52     11.71 o 
  -5   8   6      102.01      122.56     19.32 o 
  -4   8   6       48.29       50.44     13.94 o 
  -3   8   6      132.18      163.58     19.77 o 
  -2   8   6      464.39      430.86     29.48 o 
  -1   8   6      100.61      117.16     15.97 o 
   0   8   6       56.12       53.95     13.25 o 
   1   8   6        0.11        0.00      6.11 o 
   2   8   6       10.08        5.80     12.75 o 
   3   8   6      193.40      153.05     27.83 o 
   4   8   6      119.19      118.62     20.29 o 
   5   8   6       16.41       37.76     20.29 o 
   6   8   6       77.32      105.51     34.78 o 
 -10   9   6      775.29      789.59     69.57 o 
  -9   9   6     2150.51     2379.68     88.50 o 
  -8   9   6     1634.75     1541.62     52.03 o 
  -7   9   6      999.36      905.36     35.72 o 
  -6   9   6     3663.39     3572.67     58.84 o 
  -5   9   6     1609.80     1647.20     48.45 o 
  -4   9   6      779.71      815.86     77.68 o 
  -3   9   6     5327.75     5188.47    117.60 o 
  -2   9   6     2774.50     2900.31     82.61 o 
  -1   9   6      615.94      603.43     58.55 o 
   0   9   6     3805.83     3831.99    139.13 o 
   1   9   6     1460.64     1354.24     80.00 o 
   2   9   6      578.33      551.90     51.02 o 
   3   9   6     1491.64     1555.98     86.96 o 
   4   9   6     2495.05     2461.33     84.83 o 
   5   9   6       14.86        0.00     18.55 o 
  -9  10   6        1.22        0.00     15.07 o 
  -8  10   6     1515.17     1542.76     70.91 o 
  -7  10   6     3240.98     3218.21    102.87 o 
  -6  10   6        9.52       21.70     12.37 o 
  -5  10   6     1150.53     1195.71     43.51 o 
  -4  10   6     6052.95     6026.21    107.38 o 
  -3  10   6       69.66       58.46     14.69 o 
  -2  10   6      935.74      927.56     70.73 o 
  -1  10   6     1305.49     1291.63     82.32 o 
   0  10   6      242.65      224.93     34.78 o 
   1  10   6     3622.21     3581.55    140.29 o 
   2  10   6     2013.70     1893.39     98.55 o 
   3  10   6      216.95      240.01     35.94 o 
   4  10   6     1028.65      984.86     54.04 o 
   5  10   6      961.06     1121.19     92.76 o 
  -8  11   6        9.47        9.28     20.87 o 
  -7  11   6      144.36      118.26     31.31 o 
  -6  11   6      107.92      149.66     19.47 o 
  -5  11   6       80.80       75.06     15.00 o 
  -4  11   6      993.38      934.03    142.03 o 
  -3  11   6       26.87       29.95     14.33 o 
  -2  11   6      707.31      662.05     61.45 o 
  -1  11   6       13.54        4.64     19.71 o 
   0  11   6       77.90       93.92     25.51 o 
   1  11   6      224.70      198.27     34.78 o 
   2  11   6      136.49      168.12     33.62 o 
   3  11   6       97.73       71.89     24.35 o 
   4  11   6       37.36       34.78     33.04 o 
  -8  12   6      763.19      794.22     76.52 o 
  -7  12   6      973.41      950.75     82.32 o 
  -6  12   6       22.31        3.48     19.71 o 
  -5  12   6     1626.40     1532.46     64.84 o 
  -4  12   6     1800.71     1953.11     74.95 o 
  -3  12   6       30.72       51.13     16.98 o 
  -2  12   6     3274.22     3126.86     99.98 o 
  -1  12   6     4211.56     4095.18    166.96 o 
   0  12   6      912.83      928.72     76.52 o 
   1  12   6       69.84       61.45     25.51 o 
   2  12   6     1368.99     1375.11     90.44 o 
   3  12   6       32.54       22.03     17.39 o 
  -6  13   6     1564.89     1536.27    106.67 o 
  -5  13   6      338.56      383.67     33.98 o 
  -4  13   6      766.34      785.62     49.19 o 
  -3  13   6     2593.83     2600.35     91.90 o 
  -2  13   6     1183.76     1160.16     76.52 o 
  -1  13   6      468.25      490.25     40.97 o 
   0  13   6     2638.69     2769.93    136.82 o 
   1  13   6     1071.82     1101.48     83.48 o 
   2  13   6       28.74       35.94     20.87 o 
  -5  14   6       40.43       42.32     16.40 o 
  -4  14   6        1.76      160.12     96.81 o 
  -3  14   6       69.85      108.58     59.71 o 
  -2  14   6      100.41      121.67     22.45 o 
  -1  14   6        9.93       22.03     17.39 o 
   0  14   6       36.64       19.78     13.65 o 
 -12   1   7        0.15        0.00     12.81 o 
 -11   1   7     1683.77     1681.73     87.54 o 
 -10   1   7     2982.90     2970.98    151.31 o 
  -9   1   7       75.00       85.43     14.85 o 
  -8   1   7     2216.88     2170.36     47.68 o 
  -7   1   7     1547.85     1457.94     29.15 o 
  -6   1   7     1751.27     1931.63     30.46 o 
  -5   1   7    24413.22    24938.61    173.01 o 
  -4   1   7    21476.05    22466.04    146.41 o 
  -3   1   7     6057.95     6701.34     55.06 o 
  -2   1   7     9100.34     8922.14     87.22 o 
  -1   1   7     3958.61     3397.54     91.88 o 
   0   1   7      654.33      693.68     31.94 o 
   1   1   7     9234.18     9437.81    123.83 o 
   2   1   7     6013.71     6024.41     96.11 o 
   3   1   7       85.50       85.84     21.05 o 
   4   1   7     2033.34     2106.98     73.79 o 
   5   1   7     2442.88     2470.73     86.07 o 
   6   1   7       79.87       73.61     19.71 o 
   7   1   7      275.12      297.33     35.25 o 
 -12   2   7     1674.73     1710.19    111.31 o 
 -11   2   7     1002.19      995.88     43.86 o 
 -10   2   7      871.59      890.97     59.13 o 
  -9   2   7     1732.95     1634.63     45.42 o 
  -8   2   7     1830.41     1738.04     65.31 o 
  -7   2   7     4060.49     3832.21     82.83 o 
  -6   2   7    16517.98    16721.98    193.52 o 
  -5   2   7     2503.72     2451.88     31.38 o 
  -4   2   7     3819.94     3891.08     58.28 o 
  -3   2   7    25168.45    24868.66    281.87 o 
  -2   2   7     5689.64     6202.32     80.66 o 
  -1   2   7     2894.59     2909.25     54.97 o 
   0   2   7     7993.17     8020.23    127.98 o 
   1   2   7     2632.79     2460.10     52.26 o 
   2   2   7     4433.76     4437.45     50.95 o 
   3   2   7     7144.60     6900.77     86.97 o 
   4   2   7     2014.20     2017.25     44.01 o 
   5   2   7      219.11      269.76     29.48 o 
   6   2   7      698.01      821.01     52.06 o 
   7   2   7      252.62      266.87     32.31 o 
 -12   3   7       36.99       23.19     18.55 o 
 -11   3   7        5.39       11.83     32.46 o 
 -10   3   7      431.16      415.78     48.70 o 
  -9   3   7      594.39      581.40     32.55 o 
  -8   3   7        1.63       15.35     18.55 o 
  -7   3   7     1067.20     1098.91     42.88 o 
  -6   3   7      801.53      737.68     24.22 o 
  -5   3   7      345.98      335.30     14.11 o 
  -4   3   7      187.39      209.74     15.32 o 
  -3   3   7       22.03       29.83      5.90 o 
  -2   3   7     1131.99     1159.45     56.81 o 
  -1   3   7      219.93      187.37     13.91 o 
   0   3   7       20.27       25.28      7.72 o 
   1   3   7     1091.98      953.20     37.47 o 
   2   3   7      449.72      431.74     18.33 o 
   3   3   7       63.92       64.89      6.97 o 
   4   3   7        0.14       23.49      7.13 o 
   5   3   7        2.81        1.74     10.20 o 
   6   3   7        0.34       14.56     13.69 o 
 -12   4   7     1035.92     1140.62     60.69 o 
 -11   4   7      352.96      362.68     48.70 o 
 -10   4   7     1014.21      941.65     37.65 o 
  -9   4   7     1378.25     1380.33     44.33 o 
  -8   4   7      343.59      347.11     49.86 o 
  -7   4   7     1962.30     1979.19     81.16 o 
  -6   4   7     3921.63     3809.33     57.54 o 
  -5   4   7     2027.69     2095.14     39.24 o 
  -4   4   7     7814.66     7786.73     92.27 o 
  -3   4   7    11750.85    11953.95    252.76 o 
  -2   4   7     3985.63     3949.83     75.36 o 
  -1   4   7      234.19      274.57     20.87 o 
   0   4   7     5303.14     4796.78     89.37 o 
   1   4   7     1892.21     1780.30     52.99 o 
   2   4   7     1312.17     1315.94     26.94 o 
   3   4   7     2685.09     2809.23     65.87 o 
   4   4   7      858.74      866.46     29.31 o 
   5   4   7        6.22       15.65      9.12 o 
   6   4   7      914.16      928.09     56.41 o 
 -11   5   7      991.09      991.66     55.30 o 
 -10   5   7     1831.11     1824.53     62.96 o 
  -9   5   7      206.20      174.43     17.09 o 
  -8   5   7     4842.09     4683.81    106.24 o 
  -7   5   7     5246.80     5042.34    119.13 o 
  -6   5   7      192.83      213.02     12.35 o 
  -5   5   7     6523.44     6323.07     82.24 o 
  -4   5   7    12398.23    12259.89    529.87 o 
  -3   5   7      743.08      840.60     53.33 o 
  -2   5   7    13723.71    13422.98    284.07 o 
  -1   5   7    13067.41    12609.76    169.38 o 
   0   5   7      528.11      546.68     35.36 o 
   1   5   7     4920.47     5334.07    142.25 o 
   2   5   7     3357.23     3355.24     56.49 o 
   3   5   7       52.66       68.70     11.34 o 
   4   5   7     2105.54     2037.68     47.17 o 
   5   5   7     1608.50     1672.14     88.05 o 
   6   5   7       33.16       15.80     13.04 o 
 -11   6   7       12.25       15.63     11.05 o 
 -10   6   7       20.05       26.31      9.31 o 
  -9   6   7       58.16       48.83     13.30 o 
  -8   6   7      396.31      394.76     30.30 o 
  -7   6   7      509.61      481.14     19.28 o 
  -6   6   7     1734.58     1715.93     41.63 o 
  -5   6   7       99.90       97.37     12.81 o 
  -4   6   7      526.86      568.13     46.38 o 
  -3   6   7     1269.26     1240.61     68.41 o 
  -2   6   7     2155.51     2317.75     95.08 o 
  -1   6   7     1809.75     1910.83     56.13 o 
   0   6   7      401.43      419.79     25.06 o 
   1   6   7      503.49      489.91     22.55 o 
   2   6   7       84.82       93.37     14.33 o 
   3   6   7      289.07      289.76     24.43 o 
   4   6   7        0.93       15.27     11.37 o 
   5   6   7      154.82      187.95     31.88 o 
   6   6   7      111.87      106.67     34.78 o 
 -11   7   7      664.64      682.66     49.56 o 
 -10   7   7      495.27      523.20     32.36 o 
  -9   7   7       29.55       61.90     14.69 o 
  -8   7   7     1496.07     1488.37     61.47 o 
  -7   7   7     2526.10     2564.42     52.96 o 
  -6   7   7        9.03        6.10      5.81 o 
  -5   7   7     1136.86     1097.42     48.37 o 
  -4   7   7      599.65      580.10     34.02 o 
  -3   7   7      359.52      393.02     27.46 o 
  -2   7   7     3518.02     3469.80     88.70 o 
  -1   7   7     2453.15     2427.20     67.68 o 
   0   7   7      183.57      180.30     17.79 o 
   1   7   7     1601.74     1696.00     99.13 o 
   2   7   7     2058.63     2131.07     98.55 o 
   3   7   7      203.41      246.96     37.10 o 
   4   7   7      755.37      847.24     47.91 o 
   5   7   7      592.57      566.52     40.64 o 
 -10   8   7     1102.46     1131.15     58.88 o 
  -9   8   7     3497.79     3449.58    102.77 o 
  -8   8   7     1743.31     1777.15    204.64 o 
  -7   8   7     2580.99     2592.12     77.79 o 
  -6   8   7     2360.02     2363.56     56.42 o 
  -5   8   7     1436.03     1451.38     77.68 o 
  -4   8   7     1852.64     1789.93     80.00 o 
  -3   8   7     6311.68     6401.82    130.61 o 
  -2   8   7      864.07      918.29     43.24 o 
  -1   8   7     3635.35     3538.39     87.79 o 
   0   8   7     9701.41     9654.16    163.09 o 
   1   8   7     2160.12     2127.59     99.71 o 
   2   8   7      485.21      474.22     47.54 o 
   3   8   7     1277.05     1443.52     83.48 o 
   4   8   7     1910.47     1920.47     75.09 o 
   5   8   7      647.33      640.58     44.54 o 
 -10   9   7      212.77      198.89     28.38 o 
  -9   9   7       33.86       30.51     12.44 o 
  -8   9   7      516.39      583.87     42.17 o 
  -7   9   7      702.90      751.14     45.89 o 
  -6   9   7      148.59      135.46     14.91 o 
  -5   9   7      434.45      396.59     32.76 o 
  -4   9   7      476.14      506.05     35.66 o 
  -3   9   7      557.55      579.12     37.69 o 
  -2   9   7     1636.55     1600.10     60.15 o 
  -1   9   7      369.49      386.03     41.74 o 
   0   9   7       59.33      106.67     25.51 o 
   1   9   7     1352.96     1364.68     82.32 o 
   2   9   7      789.03      737.41     60.29 o 
   3   9   7        0.85        6.96     12.75 o 
   4   9   7      157.64      131.31     22.78 o 
   5   9   7       43.86       13.91     19.71 o 
  -9  10   7      510.50      487.51     56.23 o 
  -8  10   7       72.22       45.80     15.58 o 
  -7  10   7      485.68      552.49     41.40 o 
  -6  10   7     1014.16     1007.35     40.22 o 
  -5  10   7      333.07      296.06     22.59 o 
  -4  10   7      377.43      359.01     32.31 o 
  -3  10   7     1400.17     1417.41     60.65 o 
  -2  10   7      797.64      781.76     44.18 o 
  -1  10   7      385.82      419.72     47.54 o 
   0  10   7      238.67      216.82     33.62 o 
   1  10   7     1041.93     1045.83     75.36 o 
   2  10   7      168.09      161.16     30.15 o 
   3  10   7      491.91      536.83     54.49 o 
   4  10   7      258.83      267.77     30.92 o 
  -8  11   7     2393.62     2301.56     91.28 o 
  -7  11   7     2298.27     2276.95     87.72 o 
  -6  11   7        4.68       15.16     11.39 o 
  -5  11   7     3367.30     3385.75    113.92 o 
  -4  11   7     2469.24     2527.56     68.99 o 
  -3  11   7       15.90       32.29     13.51 o 
  -2  11   7     2036.82     2010.49    110.15 o 
  -1  11   7     2286.73     2366.44    118.26 o 
   0  11   7       55.52       63.77     20.87 o 
   1  11   7     2685.71     2545.00    124.06 o 
   2  11   7     1868.94     1851.65    104.35 o 
   3  11   7       73.38      115.95     28.99 o 
  -8  12   7       64.09      121.74     31.31 o 
  -7  12   7      382.76      338.56     49.86 o 
  -6  12   7      862.33      919.45     80.00 o 
  -5  12   7      150.99      115.47     37.10 o 
  -4  12   7       47.50       52.18     13.91 o 
  -3  12   7     1107.66     1105.50     61.45 o 
  -2  12   7       29.76       57.97     25.51 o 
  -1  12   7      252.88      209.86     38.26 o 
   0  12   7      643.06      650.45     63.77 o 
   1  12   7       54.03       88.12     26.67 o 
   2  12   7      270.74      338.56     47.54 o 
  -6  13   7        0.08        4.64     18.55 o 
  -5  13   7      386.97      416.37     36.15 o 
  -4  13   7      343.84      314.37     33.14 o 
  -3  13   7        0.94        0.00     12.22 o 
  -2  13   7      471.03      535.02     53.33 o 
  -1  13   7      571.43      613.35     63.77 o 
   0  13   7       82.83      124.06     31.31 o 
   1  13   7       94.62       74.20     27.83 o 
  -5  14   7      378.19      385.75     36.46 o 
  -4  14   7      611.71      647.77     47.33 o 
  -3  14   7     2400.58     2666.69     98.48 o 
  -2  14   7      940.88     1019.60     61.42 o 
  -1  14   7      268.94      280.96     33.96 o 
 -12   0   8      170.24      153.05     32.46 o 
 -11   0   8     4151.70     4078.95    168.12 o 
 -10   0   8     4891.08     5030.86    180.87 o 
  -9   0   8      435.83      398.81     23.77 o 
  -8   0   8     8529.63     8219.58    317.69 o 
  -7   0   8     5628.85     5661.65     78.10 o 
  -6   0   8      481.60      463.30     18.19 o 
  -5   0   8     7352.83     7194.04     92.88 o 
  -4   0   8     1521.28     1283.43     38.51 o 
  -3   0   8     1318.91     1288.54     65.51 o 
  -2   0   8    67404.40    65269.43    720.29 o 
  -1   0   8      470.37      645.81     44.06 o 
   0   0   8       63.57       83.48     18.55 o 
   1   0   8     9549.42     9715.02    161.92 o 
   2   0   8     5760.12     5367.09    114.31 o 
   3   0   8      173.31      144.93     27.83 o 
   4   0   8     3005.07     3055.16    133.34 o 
   5   0   8     2057.15     2306.15    121.74 o 
   6   0   8       16.17       13.91     19.71 o 
 -12   1   8      701.74      623.82     47.55 o 
 -11   1   8       33.74       41.80     33.62 o 
 -10   1   8     1127.63     1232.49     59.44 o 
  -9   1   8     2140.11     2135.11     50.42 o 
  -8   1   8      817.40      802.23     20.99 o 
  -7   1   8      333.11      342.42     10.86 o 
  -6   1   8     6453.07     6281.77     70.52 o 
  -5   1   8      181.34      186.06      9.34 o 
  -4   1   8     2793.77     2969.90     36.28 o 
  -3   1   8      219.32      237.78     10.90 o 
  -2   1   8        4.43       20.74      3.81 o 
  -1   1   8     9772.30     9444.11    151.26 o 
   0   1   8     7241.36     6963.16    126.26 o 
   1   1   8      792.44      850.90     47.79 o 
   2   1   8     1392.29     1447.62     45.05 o 
   3   1   8     1118.64     1112.78     43.79 o 
   4   1   8      345.74      360.65     32.76 o 
   5   1   8       57.18       56.73     16.67 o 
   6   1   8      375.03      407.28     37.69 o 
 -12   2   8       60.94       56.33     28.99 o 
 -11   2   8      573.49      572.05     43.43 o 
 -10   2   8      192.88      214.44     25.74 o 
  -9   2   8      254.02      235.26     17.25 o 
  -8   2   8     1321.02     1309.49     39.79 o 
  -7   2   8        1.45        6.36      2.95 o 
  -6   2   8      918.06      911.22     26.45 o 
  -5   2   8     5511.04     5583.60     61.23 o 
  -4   2   8     2355.74     2421.84     46.55 o 
  -3   2   8       30.79       27.27      6.42 o 
  -2   2   8     1634.17     1681.17     55.21 o 
  -1   2   8     4350.31     4192.87     60.54 o 
   0   2   8       46.56       41.66     12.32 o 
   1   2   8      201.88      128.71     16.95 o 
   2   2   8       15.03       18.41      6.86 o 
   3   2   8       20.30       33.43      9.84 o 
   4   2   8     1621.99     1649.84     53.58 o 
   5   2   8      336.11      343.72     33.20 o 
   6   2   8       18.66       17.01     14.49 o 
 -12   3   8     2641.22     2865.63     97.19 o 
 -11   3   8      991.33      888.14     50.51 o 
 -10   3   8     3104.87     3025.01    137.97 o 
  -9   3   8     2571.84     2451.62     70.20 o 
  -8   3   8      783.59      831.17     41.16 o 
  -7   3   8     5670.96     5769.66     79.68 o 
  -6   3   8    10878.21    10796.55    129.00 o 
  -5   3   8      494.97      506.62     23.93 o 
  -4   3   8    12057.12    12294.83    256.24 o 
  -3   3   8    16331.05    15985.69    213.41 o 
  -2   3   8      973.63      951.91     32.17 o 
  -1   3   8     4679.80     4719.21    104.35 o 
   0   3   8     9326.99     9238.96    273.63 o 
   1   3   8     1134.50     1143.96     28.85 o 
   2   3   8     2797.59     2678.85     40.95 o 
   3   3   8     3737.77     3755.00     79.61 o 
   4   3   8      181.56      204.05     19.99 o 
   5   3   8      515.25      532.55     41.72 o 
   6   3   8     1824.34     1969.63     84.34 o 
 -12   4   8      174.26      168.65     23.93 o 
 -11   4   8     1783.65     1713.28     72.62 o 
 -10   4   8     1558.82     1594.42     54.97 o 
  -9   4   8      355.39      345.18     42.90 o 
  -8   4   8     3397.12     3349.45     86.67 o 
  -7   4   8     2796.93     2736.86     55.28 o 
  -6   4   8      400.22      395.55     19.99 o 
  -5   4   8     4007.35     4069.62     61.18 o 
  -4   4   8     3431.73     3252.26    111.31 o 
  -3   4   8     1997.13     1921.21     82.32 o 
  -2   4   8     7175.76     7177.44    122.32 o 
  -1   4   8     2041.19     2064.36     51.66 o 
   0   4   8      995.99     1016.73     70.15 o 
   1   4   8     3756.61     3848.92     86.83 o 
   2   4   8     1880.53     1772.41     42.04 o 
   3   4   8       20.59       21.24     10.20 o 
   4   4   8      601.82      581.08     32.06 o 
   5   4   8      271.59      292.46     24.17 o 
   6   4   8        3.86        0.00     19.71 o 
 -11   5   8      291.15      310.90     43.48 o 
 -10   5   8       27.97       16.04      9.25 o 
  -9   5   8        9.76        9.50     11.80 o 
  -8   5   8      313.15      257.40     31.31 o 
  -7   5   8      264.57      254.12     16.24 o 
  -6   5   8      148.84      158.03     11.17 o 
  -5   5   8      554.20      608.02     53.91 o 
  -4   5   8      805.69      758.43     51.02 o 
  -3   5   8     1219.27     1271.92     68.41 o 
  -2   5   8      737.10      739.23     28.99 o 
  -1   5   8      141.07      144.28     12.64 o 
   0   5   8      515.76      518.25     26.98 o 
   1   5   8       22.16        9.98      9.86 o 
   2   5   8      130.30      123.86     20.17 o 
   3   5   8      431.44      402.22     25.50 o 
   4   5   8      130.39      162.22     19.16 o 
   5   5   8        9.40        4.76      9.64 o 
 -11   6   8     2167.72     2302.54     89.32 o 
 -10   6   8     1658.50     1696.54     56.27 o 
  -9   6   8      138.12      174.61     44.64 o 
  -8   6   8     2891.61     2870.17     84.25 o 
  -7   6   8     2088.98     1987.30     92.76 o 
  -6   6   8     1337.78     1342.83     80.00 o 
  -5   6   8     9838.12    10038.54    243.48 o 
  -4   6   8     5601.08     5702.19    166.96 o 
  -3   6   8      119.53      106.67     23.19 o 
  -2   6   8     6673.57     6765.40    186.67 o 
  -1   6   8     3627.84     3266.18    121.74 o 
   0   6   8       74.53       72.76      8.77 o 
   1   6   8     5317.07     5148.87     79.37 o 
   2   6   8     2705.27     2733.14     75.77 o 
   3   6   8        1.27       11.67      9.82 o 
   4   6   8     1751.14     1879.72     71.39 o 
   5   6   8      872.89      992.56     92.18 o 
 -11   7   8        0.51       15.40     11.39 o 
 -10   7   8     1362.99     1328.92     51.73 o 
  -9   7   8     3051.24     3248.07     95.76 o 
  -8   7   8      379.60      392.87     31.85 o 
  -7   7   8     1904.04     1919.04     47.10 o 
  -6   7   8     3685.54     3782.26    169.28 o 
  -5   7   8       65.60       63.62     22.03 o 
  -4   7   8     2765.27     2702.09    124.64 o 
  -3   7   8     5618.04     5624.72    122.90 o 
  -2   7   8      818.84      835.60     40.07 o 
  -1   7   8     2684.20     2589.13     71.65 o 
   0   7   8     2424.16     2489.95     68.23 o 
   1   7   8      178.04      194.37     18.23 o 
   2   7   8     1036.88     1074.81     73.05 o 
   3   7   8     1130.48     1052.78     73.05 o 
   4   7   8      234.77      270.57     30.09 o 
   5   7   8      684.42      738.12     48.46 o 
 -10   8   8        0.22        8.83     12.69 o 
  -9   8   8       34.78       24.93     29.57 o 
  -8   8   8        4.27        0.00     11.05 o 
  -7   8   8       18.85       24.48      7.93 o 
  -6   8   8       26.51       50.76     14.49 o 
  -5   8   8        0.16        3.74     10.86 o 
  -4   8   8        0.22        0.00     11.87 o 
  -3   8   8        5.99        0.00     11.01 o 
  -2   8   8       52.51       25.64     16.81 o 
  -1   8   8      335.78      382.35     48.12 o 
   0   8   8        1.68        2.32     16.23 o 
   1   8   8      192.95      178.56     32.46 o 
   2   8   8      314.15      343.20     41.74 o 
   3   8   8      207.68      204.06     33.62 o 
   4   8   8        0.49        9.84     17.39 o 
 -10   9   8      666.17      707.45     48.29 o 
  -9   9   8     2295.28     2358.36     87.44 o 
  -8   9   8       66.63       95.72     19.63 o 
  -7   9   8     1935.41     1878.39     74.17 o 
  -6   9   8     1496.56     1579.04     68.99 o 
  -5   9   8      698.56      695.49     51.02 o 
  -4   9   8     2020.77     2112.58     79.42 o 
  -3   9   8     4167.19     4084.30    104.70 o 
  -2   9   8      559.89      558.52     36.05 o 
  -1   9   8     3172.01     3169.71     87.49 o 
   0   9   8     3757.99     3749.04     93.83 o 
   1   9   8     1087.55      933.36     70.73 o 
   2   9   8      421.17      360.59     45.22 o 
   3   9   8     1851.04     2025.56    106.67 o 
   4   9   8      403.92      375.86     36.22 o 
  -9  10   8      210.32      248.73     84.64 o 
  -8  10   8     1750.81     1904.91     79.51 o 
  -7  10   8     1181.60     1187.18     61.08 o 
  -6  10   8      133.67      163.05     17.59 o 
  -5  10   8     4113.12     4020.98    139.13 o 
  -4  10   8     1117.30     1174.71     57.23 o 
  -3  10   8      266.56      248.86     30.73 o 
  -2  10   8     2450.64     2517.80     80.97 o 
  -1  10   8     1466.41     1372.38     57.93 o 
   0  10   8        2.47        0.00     15.07 o 
   1  10   8     3028.90     2902.11    132.18 o 
   2  10   8      750.04      795.38     69.57 o 
   3  10   8       31.80       39.42     22.03 o 
  -9  11   8       64.96       51.84     30.15 o 
  -8  11   8        1.11        5.46     13.87 o 
  -7  11   8        4.44        0.00     15.65 o 
  -6  11   8       69.29       55.92     11.91 o 
  -5  11   8        0.04        1.93      9.41 o 
  -4  11   8      128.06       96.77     18.80 o 
  -3  11   8       16.87       13.91     13.12 o 
  -2  11   8        0.68        0.00     13.07 o 
  -1  11   8       12.98        0.00     19.71 o 
   0  11   8       15.81       15.07     15.07 o 
   1  11   8      278.84      288.70     42.90 o 
   2  11   8        7.44        0.00     19.71 o 
  -8  12   8      882.23      967.25     60.88 o 
  -7  12   8      686.22      750.15     52.45 o 
  -6  12   8      201.36      197.42     28.62 o 
  -5  12   8     2695.20     2604.39     97.90 o 
  -4  12   8     1314.40     1350.69     52.53 o 
  -3  12   8        0.19       12.75     16.23 o 
  -2  12   8     1620.67     1697.44    106.67 o 
  -1  12   8     1118.18     1204.67     88.12 o 
   0  12   8        0.77        0.00     19.71 o 
   1  12   8     1490.93     1487.58     98.55 o 
   2  12   8     1066.80     1107.28     85.80 o 
  -6  13   8     1600.37     1605.84    111.31 o 
  -5  13   8       49.84       54.64     17.97 o 
  -4  13   8      965.22      979.33     71.31 o 
  -3  13   8     3177.75     3151.52    105.52 o 
  -2  13   8      535.30      515.96     63.77 o 
  -1  13   8      560.13      485.81     60.29 o 
   0  13   8     1112.70     1191.92     91.60 o 
  -4  14   8        3.26        7.66     25.51 o 
  -3  14   8       17.23       51.79     16.98 o 
  -2  14   8      182.63      174.81     27.38 o 
 -12   1   9      746.21      687.96     49.99 o 
 -11   1   9     3295.25     3283.51    105.76 o 
 -10   1   9     1039.15     1117.66     56.98 o 
  -9   1   9      837.59      810.32     32.55 o 
  -8   1   9     8871.34     8886.93     79.63 o 
  -7   1   9     1088.16     1093.16     23.81 o 
  -6   1   9     1555.00     1469.22     28.11 o 
  -5   1   9     7152.42     6983.20     98.18 o 
  -4   1   9      880.86      862.62     20.28 o 
  -3   1   9     1109.92     1218.52     25.78 o 
  -2   1   9    18312.21    18214.14    190.43 o 
  -1   1   9      474.60      449.00     28.28 o 
   0   1   9      823.86      713.76     36.48 o 
   1   1   9     3872.15     3766.79     75.15 o 
   2   1   9     1107.05     1143.70     41.47 o 
   3   1   9      121.41      143.73     16.12 o 
   4   1   9     2254.24     2317.30     87.54 o 
   5   1   9      403.53      371.56     45.22 o 
 -12   2   9     1202.11     1374.12     70.89 o 
 -11   2   9        3.73        0.00     11.48 o 
 -10   2   9     5674.08     5945.25    141.77 o 
  -9   2   9     4006.52     3993.36     77.89 o 
  -8   2   9       48.49       47.76      6.34 o 
  -7   2   9     5053.08     4906.98    110.71 o 
  -6   2   9     9197.40     9769.88     99.96 o 
  -5   2   9      679.75      708.39     25.20 o 
  -4   2   9    10527.07    10012.62    123.49 o 
  -3   2   9     4298.86     4272.10    111.66 o 
  -2   2   9        1.17        7.57      4.50 o 
  -1   2   9     5369.59     5136.45     69.97 o 
   0   2   9     4936.21     5028.39    164.64 o 
   1   2   9      145.41      102.61     14.76 o 
   2   2   9     3545.18     3444.35     75.43 o 
   3   2   9     1986.44     2033.37     59.12 o 
   4   2   9        7.12        2.90     12.30 o 
   5   2   9      380.64      432.26     39.33 o 
 -12   3   9       15.09       34.78     15.58 o 
 -11   3   9      183.64      209.86     39.42 o 
 -10   3   9       76.64       55.71     11.18 o 
  -9   3   9      379.11      412.54     54.49 o 
  -8   3   9      423.94      427.51     31.08 o 
  -7   3   9      157.85      145.33     11.73 o 
  -6   3   9      453.99      493.10     21.44 o 
  -5   3   9       97.90      102.03     19.71 o 
  -4   3   9       20.61       57.97     16.23 o 
  -3   3   9      311.49      347.10     20.80 o 
  -2   3   9      415.93      351.34     19.49 o 
  -1   3   9        2.76       14.45      4.08 o 
   0   3   9      180.08      135.68     24.35 o 
   1   3   9        2.57        9.81      3.53 o 
   2   3   9       10.87       10.92      8.91 o 
   3   3   9      104.75      101.12     14.43 o 
   4   3   9        1.45        9.91      8.41 o 
   5   3   9       73.56       59.93     18.43 o 
 -12   4   9      712.90      731.71     50.38 o 
 -11   4   9        0.01        5.41     10.86 o 
 -10   4   9     3361.88     3120.70     87.75 o 
  -9   4   9     2707.04     2661.59     78.80 o 
  -8   4   9      322.91      341.65     27.25 o 
  -7   4   9     2083.42     1995.06     50.34 o 
  -6   4   9     3627.46     3412.44     57.59 o 
  -5   4   9       85.81       92.76     19.71 o 
  -4   4   9     4610.23     4708.54    142.61 o 
  -3   4   9     4147.09     4129.97    132.18 o 
  -2   4   9       37.16       17.39      6.22 o 
  -1   4   9     3063.04     2873.85     67.37 o 
   0   4   9     5089.98     4830.78     99.02 o 
   1   4   9        0.53        3.32      4.76 o 
   2   4   9     1361.73     1356.55     53.66 o 
   3   4   9     2335.26     2314.70     64.35 o 
   4   4   9      124.42      118.32     23.76 o 
   5   4   9      267.89      272.13     30.69 o 
 -12   5   9      553.52      544.48     43.81 o 
 -11   5   9     1807.44     1759.38     76.13 o 
 -10   5   9      410.71      436.23     27.60 o 
  -9   5   9     3296.83     3332.63    103.19 o 
  -8   5   9     9524.16     9544.61    234.21 o 
  -7   5   9     3795.43     3875.78     78.41 o 
  -6   5   9      661.05      627.36     54.49 o 
  -5   5   9     7734.72     7703.74    114.96 o 
  -4   5   9     1176.52      969.46     62.03 o 
  -3   5   9     1977.15     1773.49     63.19 o 
  -2   5   9     8490.15     8300.94    142.03 o 
  -1   5   9     1401.84     1430.98     44.18 o 
   0   5   9     1399.64     1384.39     47.63 o 
   1   5   9     4793.62     4681.74    124.06 o 
   2   5   9     1649.88     1649.95     60.05 o 
   3   5   9      315.23      314.48     24.05 o 
   4   5   9     1782.94     1869.07     60.82 o 
   5   5   9      548.89      534.28     38.04 o 
 -11   6   9       23.64       23.01     13.51 o 
 -10   6   9      312.28      326.16     24.77 o 
  -9   6   9      128.23      118.47     16.02 o 
  -8   6   9      497.89      462.62     46.38 o 
  -7   6   9     3203.18     3154.87    124.06 o 
  -6   6   9     2251.94     2170.58    119.42 o 
  -5   6   9       38.58       46.38     17.39 o 
  -4   6   9        2.48        0.00     17.39 o 
  -3   6   9      285.58      293.34     37.10 o 
  -2   6   9      413.12      369.47     34.20 o 
  -1   6   9      378.66      363.41     22.03 o 
   0   6   9      125.52      137.22     21.49 o 
   1   6   9       11.76       21.59      6.90 o 
   2   6   9      155.47      178.48     20.80 o 
   3   6   9       74.90       86.96     13.94 o 
   4   6   9        1.85       11.85     11.02 o 
 -11   7   9     1022.22     1031.02     60.60 o 
 -10   7   9      429.72      383.97     44.77 o 
  -9   7   9       22.28       18.40     22.61 o 
  -8   7   9     2843.55     2849.28     88.93 o 
  -7   7   9      932.61     1001.87     50.38 o 
  -6   7   9       48.02       30.15     18.55 o 
  -5   7   9      977.70      929.88     66.09 o 
  -4   7   9      171.11      166.96     30.15 o 
  -3   7   9     1684.26     1626.71     88.12 o 
  -2   7   9     4368.66     4428.16    101.52 o 
  -1   7   9     2436.06     2363.75     77.10 o 
   0   7   9      233.39      218.53     20.61 o 
   1   7   9     2463.80     2387.61    106.67 o 
   2   7   9     1184.05     1075.97     74.20 o 
   3   7   9       24.80       27.83     14.76 o 
   4   7   9      656.52      724.22     48.19 o 
 -10   8   9     1341.01     1371.01     65.45 o 
  -9   8   9     2695.66     2779.51     95.65 o 
  -8   8   9      116.73      120.23     19.63 o 
  -7   8   9     3184.87     3325.98     98.77 o 
  -6   8   9     5755.31     5819.14    133.21 o 
  -5   8   9      211.14      261.51     26.56 o 
  -4   8   9     2820.98     2749.90     83.14 o 
  -3   8   9     2591.53     2548.01     78.59 o 
  -2   8   9        6.61       30.71     14.49 o 
  -1   8   9     7377.25     7423.56    142.14 o 
   0   8   9     5689.11     5591.34    155.95 o 
   1   8   9      212.85      244.64     38.26 o 
   2   8   9      794.45      842.92     67.25 o 
   3   8   9     2097.20     2229.63    113.63 o 
   4   8   9       55.28       56.98     16.44 o 
 -10   9   9       49.77       58.32     40.58 o 
  -9   9   9       96.65      119.81     22.61 o 
  -8   9   9      743.25      670.44     45.50 o 
  -7   9   9       18.82       11.01      8.76 o 
  -6   9   9      594.42      600.45     41.79 o 
  -5   9   9     2252.72     2269.27     91.60 o 
  -4   9   9      512.27      424.31     33.58 o 
  -3   9   9      146.06      157.08     22.14 o 
  -2   9   9      435.05      494.23     34.49 o 
  -1   9   9        4.38        3.48     16.81 o 
   0   9   9      213.02      223.04     22.56 o 
   1   9   9      985.99     1066.70     77.68 o 
   2   9   9      230.85      228.41     37.10 o 
   3   9   9       23.44       51.02     22.03 o 
  -9  10   9      820.08      806.10     93.92 o 
  -8  10   9       32.19       42.26     23.77 o 
  -7  10   9      441.99      466.27     74.78 o 
  -6  10   9      735.49      783.08     49.17 o 
  -5  10   9      128.69      129.91     21.32 o 
  -4  10   9      124.99       87.13     17.79 o 
  -3  10   9     1772.49     1741.50     69.10 o 
  -2  10   9        1.45        0.00     14.49 o 
  -1  10   9      900.18      899.13     74.78 o 
   0  10   9      815.28      852.20     71.89 o 
   1  10   9      205.24      201.74     37.10 o 
   2  10   9      304.40      340.88     46.38 o 
   3  10   9      501.99      431.32     51.02 o 
  -8  11   9     1564.92     1603.03    100.29 o 
  -7  11   9      649.30      593.20    105.51 o 
  -6  11   9      603.46      582.60     33.07 o 
  -5  11   9     6446.93     6159.15    150.31 o 
  -4  11   9     1027.56     1088.60     58.51 o 
  -3  11   9      147.48      196.67     25.38 o 
  -2  11   9     2274.52     2246.13    102.03 o 
  -1  11   9     1338.57     1464.39     97.39 o 
   0  11   9      362.31      390.74     51.02 o 
   1  11   9     2966.08     2992.55    141.45 o 
   2  11   9      577.50      650.45     64.93 o 
  -7  12   9      903.50      864.56     56.98 o 
  -6  12   9      623.69      664.27     37.01 o 
  -5  12   9       34.91       27.18     11.55 o 
  -4  12   9      703.09      739.92     59.13 o 
  -3  12   9     1018.45     1049.99     57.76 o 
  -2  12   9       45.47       13.91     18.55 o 
  -1  12   9      592.81      732.77     71.89 o 
   0  12   9      246.29      275.95     45.22 o 
   1  12   9        2.83       38.26     22.03 o 
  -6  13   9       45.86       23.19     23.19 o 
  -5  13   9      297.45      302.56     32.83 o 
  -4  13   9      174.75      203.45     28.41 o 
  -3  13   9       36.56      103.19     33.62 o 
  -2  13   9      527.40      476.53     60.29 o 
  -1  13   9      186.59      156.53     38.26 o 
 -12   0  10     2424.81     2536.88    136.82 o 
 -11   0  10     4699.84     5150.29    192.47 o 
 -10   0  10      531.49      495.09     53.33 o 
  -9   0  10     1958.69     1838.50    121.16 o 
  -8   0  10     7323.57     7119.17    181.77 o 
  -7   0  10       37.86       52.28     10.28 o 
  -6   0  10     6783.39     6936.28    125.80 o 
  -5   0  10     8231.06     8250.90    167.54 o 
  -4   0  10     1519.77     1648.58     47.33 o 
  -3   0  10     3927.53     3826.13    103.19 o 
  -2   0  10    15099.13    14395.76    303.78 o 
  -1   0  10      398.04      375.66     39.42 o 
   0   0  10     1059.28     1139.74     69.57 o 
   1   0  10     4235.24     4000.40    100.41 o 
   2   0  10      771.75      787.68     44.25 o 
   3   0  10      459.42      451.03     51.02 o 
   4   0  10     2348.89     2455.72    127.54 o 
   5   0  10      386.72      377.98     53.33 o 
 -12   1  10      346.98      395.58     38.12 o 
 -11   1  10      101.02      108.98     21.13 o 
 -10   1  10     2263.86     2241.34     81.17 o 
  -9   1  10      460.31      447.02     17.68 o 
  -8   1  10       12.66        9.88      4.28 o 
  -7   1  10     1608.78     1544.21     35.11 o 
  -6   1  10      521.63      552.44     20.20 o 
  -5   1  10     1981.54     2038.71     39.38 o 
  -4   1  10     4938.54     5043.25     65.65 o 
  -3   1  10     2007.60     2102.14     61.23 o 
  -2   1  10       14.62       15.45      4.16 o 
  -1   1  10      964.51      921.09     45.22 o 
   0   1  10     1717.46     1728.98     48.62 o 
   1   1  10        0.09       21.91     10.45 o 
   2   1  10      831.19      799.37     36.48 o 
   3   1  10      594.93      620.54     61.45 o 
   4   1  10        0.03        0.00     12.22 o 
   5   1  10       88.68       74.99     18.63 o 
 -12   2  10      518.39      427.48     57.97 o 
 -11   2  10      613.61      651.87     97.39 o 
 -10   2  10      291.26      340.98     31.97 o 
  -9   2  10      711.79      705.23     30.60 o 
  -8   2  10     1769.90     1719.72     34.71 o 
  -7   2  10      154.99      136.06      9.01 o 
  -6   2  10      310.15      294.35     15.21 o 
  -5   2  10     3392.18     3484.21     65.06 o 
  -4   2  10      608.65      595.03     23.93 o 
  -3   2  10        1.10        2.88      5.36 o 
  -2   2  10     1037.89     1032.88     22.19 o 
  -1   2  10        6.07       12.97     11.05 o 
   0   2  10      470.54      459.64     30.20 o 
   1   2  10      560.38      557.50     34.66 o 
   2   2  10       21.45       22.34      9.43 o 
   3   2  10      279.87      323.05     30.44 o 
   4   2  10     1137.20     1126.61     60.60 o 
   5   2  10       39.94       51.27     31.88 o 
 -12   3  10      901.47      835.97     77.68 o 
 -11   3  10      842.85      790.75     73.05 o 
 -10   3  10     4888.52     4931.94    111.15 o 
  -9   3  10     4105.61     3951.88     96.08 o 
  -8   3  10      348.31      341.37     26.18 o 
  -7   3  10     7235.40     6995.88    100.52 o 
  -6   3  10     5531.32     5529.78    187.83 o 
  -5   3  10      767.79      733.93     51.02 o 
  -4   3  10    10062.99    10519.71    243.48 o 
  -3   3  10     6361.48     6258.18    109.19 o 
  -2   3  10      127.98      148.84     13.12 o 
  -1   3  10     2026.69     1871.54     47.78 o 
   0   3  10     2123.20     1876.94    122.21 o 
   1   3  10      787.52      754.91     40.07 o 
   2   3  10     4318.01     4271.17     88.98 o 
   3   3  10     2462.36     2341.72     67.38 o 
   4   3  10        0.31        8.03      9.21 o 
   5   3  10      603.79      666.63    104.35 o 
 -12   4  10      341.63      348.46     34.02 o 
 -11   4  10     1661.45     1667.29    106.67 o 
 -10   4  10       27.51       34.09     11.58 o 
  -9   4  10     1356.59     1335.77     55.10 o 
  -8   4  10     2009.39     2049.99    101.45 o 
  -7   4  10       38.47       43.82     14.43 o 
  -6   4  10     3132.86     2974.71     71.89 o 
  -5   4  10     7078.38     7186.29    191.31 o 
  -4   4  10      778.91      751.33     54.49 o 
  -3   4  10      426.01      408.13     40.58 o 
  -2   4  10     1544.88     1605.98     36.80 o 
  -1   4  10      128.71      108.35     14.15 o 
   0   4  10     1002.16     1056.76     44.23 o 
   1   4  10     1003.34      944.32     45.80 o 
   2   4  10      301.08      349.61     37.10 o 
   3   4  10      413.13      397.51     29.47 o 
   4   4  10      739.92      747.27     39.70 o 
 -12   5  10        9.10        0.00     11.97 o 
 -11   5  10      284.09      293.91     31.69 o 
 -10   5  10     2141.68     2129.18     75.18 o 
  -9   5  10     1504.57     1377.18     58.42 o 
  -8   5  10      689.77      832.89     89.28 o 
  -7   5  10       50.56       57.97     18.55 o 
  -6   5  10      734.51      674.89     41.74 o 
  -5   5  10       17.00       13.71      6.96 o 
  -4   5  10     1300.61     1260.32     73.05 o 
  -3   5  10      226.70      211.79     13.67 o 
  -2   5  10        5.45       10.05      6.22 o 
  -1   5  10      590.44      633.23     31.09 o 
   0   5  10      396.79      345.58     25.04 o 
   1   5  10      117.46      123.08     22.61 o 
   2   5  10      452.22      437.17     34.78 o 
   3   5  10      457.80      453.37     29.53 o 
   4   5  10       21.99        0.04     11.39 o 
 -11   6  10     2116.92     2104.50     85.90 o 
 -10   6  10      214.51      247.91     22.01 o 
  -9   6  10     2253.89     2262.24     78.73 o 
  -8   6  10     7775.52     7842.53    216.82 o 
  -7   6  10     1398.96     1318.30     77.68 o 
  -6   6  10     1699.61     1544.39     84.64 o 
  -5   6  10     7145.67     6778.16    197.11 o 
  -4   6  10      851.56      951.91     66.09 o 
  -3   6  10     1048.56     1058.58     69.57 o 
  -2   6  10     4751.10     4428.89    252.18 o 
  -1   6  10      491.19      458.98     25.46 o 
   0   6  10     2948.17     2725.50     72.35 o 
   1   6  10     4392.18     4225.97     99.94 o 
   2   6  10      686.10      717.42     40.60 o 
   3   6  10      458.71      481.36     30.73 o 
   4   6  10     1535.66     1547.86     57.54 o 
 -11   7  10       11.41       10.86     13.51 o 
 -10   7  10      832.18      819.61     41.11 o 
  -9   7  10      648.26      599.45     43.48 o 
  -8   7  10     2336.02     2419.81     81.88 o 
  -7   7  10     3988.45     3823.87    146.09 o 
  -6   7  10     4085.18     4368.82    155.37 o 
  -5   7  10        7.67        4.64     15.07 o 
  -4   7  10     2099.30     2055.71    103.19 o 
  -3   7  10     1941.53     1913.10     98.55 o 
  -2   7  10      403.66      372.18     44.06 o 
  -1   7  10     1950.18     1953.00    102.61 o 
   0   7  10     1508.90     1456.71    102.03 o 
   1   7  10       23.11       24.35     16.23 o 
   2   7  10      845.19      869.59     69.57 o 
   3   7  10      827.63      843.11    100.87 o 
 -10   8  10       94.75      122.16     23.19 o 
  -9   8  10       14.55       20.17     13.51 o 
  -8   8  10      649.63      594.74     62.03 o 
  -7   8  10      308.68      312.18     30.73 o 
  -6   8  10      459.81      498.90     36.87 o 
  -5   8  10       46.23       26.59     11.87 o 
  -4   8  10       35.58       41.12     12.44 o 
  -3   8  10       53.53       28.35     15.65 o 
  -2   8  10       43.34       47.13     13.87 o 
  -1   8  10        0.28        9.12      9.19 o 
   0   8  10      374.70      370.05     28.07 o 
   1   8  10      444.59      455.66     55.65 o 
   2   8  10      367.05      296.82     42.90 o 
   3   8  10        2.27       23.61     46.38 o 
 -10   9  10     1612.22     1767.98     78.65 o 
  -9   9  10     2542.00     2528.35     92.99 o 
  -8   9  10       83.20       93.96     20.29 o 
  -7   9  10     2787.64     2835.43     94.69 o 
  -6   9  10     3228.49     3248.60     99.98 o 
  -5   9  10       35.45       19.13     12.30 o 
  -4   9  10     2145.46     2050.68     74.55 o 
  -3   9  10     1945.61     2091.84    106.09 o 
  -2   9  10      536.29      534.67     36.65 o 
  -1   9  10     4838.20     4526.25    109.90 o 
   0   9  10     2927.55     2949.30    103.19 o 
   1   9  10        1.42        0.00     17.39 o 
   2   9  10      727.91      752.48     68.41 o 
  -9  10  10      712.09      772.24     52.76 o 
  -8  10  10     2505.02     2696.76    142.03 o 
  -7  10  10      211.09      242.02     29.10 o 
  -6  10  10      503.56      493.38     39.35 o 
  -5  10  10     3267.44     3437.11    105.33 o 
  -4  10  10       59.93       48.26     22.61 o 
  -3  10  10     2259.27     2226.48     80.15 o 
  -2  10  10     3906.16     3815.13    105.49 o 
  -1  10  10     1567.13     1552.59     63.38 o 
   0  10  10      563.62      531.03     57.97 o 
   1  10  10     1211.14     1341.49     92.76 o 
   2  10  10      144.39      151.89     34.78 o 
  -8  11  10        8.57       47.16     18.64 o 
  -7  11  10       42.03       61.24     20.07 o 
  -6  11  10      390.98      312.46     34.32 o 
  -5  11  10      141.53      139.40     22.91 o 
  -4  11  10      607.00      539.51     41.72 o 
  -3  11  10        2.45       15.67     11.70 o 
  -2  11  10       16.34        5.72     13.04 o 
  -1  11  10       58.99       53.33     24.35 o 
   0  11  10        0.96        0.00     18.55 o 
   1  11  10        7.08       38.26     23.19 o 
  -7  12  10      557.18      537.58     81.16 o 
  -6  12  10      482.68      504.90     33.07 o 
  -5  12  10     2343.54     2242.23     89.70 o 
  -4  12  10      414.95      473.85     40.17 o 
  -3  12  10      512.70      552.38     42.76 o 
  -2  12  10     1543.86     1695.12    110.15 o 
  -1  12  10      317.01      302.62     48.70 o 
   0  12  10      198.68      171.60     38.26 o 
  -5  13  10      106.77      128.03     18.27 o 
  -4  13  10     2092.69     2180.93    131.02 o 
  -3  13  10     1965.74     1918.89    121.74 o 
  -2  13  10        2.62       18.55     18.55 o 
 -12   1  11     1924.66     2065.99    123.48 o 
 -11   1  11     2098.55     2239.42     86.49 o 
 -10   1  11       10.26        0.00     10.56 o 
  -9   1  11     3365.43     3347.16     83.68 o 
  -8   1  11     4605.38     4525.00     68.33 o 
  -7   1  11       39.62       48.50      7.70 o 
  -6   1  11     3684.36     3553.47     80.23 o 
  -5   1  11     4188.59     4073.11     60.76 o 
  -4   1  11      780.83      809.00     28.13 o 
  -3   1  11     4072.30     4098.72     81.70 o 
  -2   1  11     5261.18     5069.64    146.67 o 
  -1   1  11      349.66      331.02     27.88 o 
   0   1  11     1296.74     1274.74     43.89 o 
   1   1  11     1790.68     1956.33     57.34 o 
   2   1  11       93.01       74.45     14.43 o 
   3   1  11      845.33      719.56     47.09 o 
   4   1  11     1547.82     1519.89     72.95 o 
 -12   2  11      440.54      501.06     43.04 o 
 -11   2  11     1322.03     1268.17     64.35 o 
 -10   2  11     3053.24     2999.91     75.88 o 
  -9   2  11     1225.80     1192.74     70.43 o 
  -8   2  11     1781.10     1723.52     77.99 o 
  -7   2  11     7788.07     7803.34    147.44 o 
  -6   2  11     3028.31     3023.51     60.82 o 
  -5   2  11      273.59      273.91     17.33 o 
  -4   2  11     4609.93     4312.36     73.78 o 
  -3   2  11     1676.05     1635.09     42.01 o 
  -2   2  11     1014.98     1003.82     34.10 o 
  -1   2  11     4125.42     4361.86    149.57 o 
   0   2  11     4054.93     3917.59     97.30 o 
   1   2  11      103.86      153.38     31.31 o 
   2   2  11     1825.70     1783.04     57.55 o 
   3   2  11      604.02      660.47     36.52 o 
   4   2  11      158.78      174.66     26.64 o 
 -12   3  11       30.69       27.83     18.55 o 
 -11   3  11      180.30      144.93     32.46 o 
 -10   3  11      416.65      341.62     45.80 o 
  -9   3  11       12.48        1.49      8.35 o 
  -8   3  11       62.42       73.45     15.07 o 
  -7   3  11        1.35        4.64      8.35 o 
  -6   3  11      108.48       89.59     14.69 o 
  -5   3  11        1.02       10.28     12.17 o 
  -4   3  11        3.50        9.28     15.07 o 
  -3   3  11       57.68       65.63     10.71 o 
  -2   3  11       19.83       13.59      5.41 o 
  -1   3  11        5.79        0.28      7.90 o 
   0   3  11      190.16      164.69     19.97 o 
   1   3  11      254.00      269.13     27.83 o 
   2   3  11       73.14       84.17     14.80 o 
   3   3  11       34.70       53.76     15.75 o 
   4   3  11        0.09        0.00     11.21 o 
 -12   4  11      372.32      417.40     55.65 o 
 -11   4  11      840.44      920.61     78.84 o 
 -10   4  11     2337.42     2348.29     77.06 o 
  -9   4  11     1086.49     1161.64     51.78 o 
  -8   4  11      937.03     1010.36     60.87 o 
  -7   4  11     5183.26     4914.79    110.21 o 
  -6   4  11     4270.04     4357.22    143.77 o 
  -5   4  11      441.73      473.06     45.22 o 
  -4   4  11     3449.62     3431.98    127.54 o 
  -3   4  11     1281.47     1108.44     70.73 o 
  -2   4  11      404.11      363.08     17.40 o 
  -1   4  11     3302.24     3283.25     81.62 o 
   0   4  11     1448.55     1472.73     55.10 o 
   1   4  11      302.23      235.20     24.23 o 
   2   4  11     1149.73     1154.54     59.09 o 
   3   4  11      352.28      412.69     29.45 o 
   4   4  11       73.29       58.92     14.43 o 
 -12   5  11     1992.00     1956.23     84.61 o 
 -11   5  11     3003.71     3220.96    154.21 o 
 -10   5  11       15.19       14.84     12.75 o 
  -9   5  11     3229.01     3117.12     91.77 o 
  -8   5  11     4878.29     4938.99    117.10 o 
  -7   5  11       60.10       95.08     23.19 o 
  -6   5  11     2301.92     2367.60    105.51 o 
  -5   5  11     6425.95     6243.65    185.51 o 
  -4   5  11        1.78        4.64     15.07 o 
  -3   5  11     2681.31     2579.31     59.33 o 
  -2   5  11     4137.29     4199.49    154.21 o 
  -1   5  11       99.67      100.21     13.51 o 
   0   5  11     3148.63     3035.04    114.21 o 
   1   5  11     3106.55     3215.53     88.81 o 
   2   5  11      422.04      391.58     32.19 o 
   3   5  11      674.13      584.72     34.72 o 
 -11   6  11      402.48      378.01     37.13 o 
 -10   6  11      668.27      622.77     60.29 o 
  -9   6  11     1209.58     1219.47     59.71 o 
  -8   6  11       45.49       68.41     22.03 o 
  -7   6  11       30.81       25.51     16.23 o 
  -6   6  11      426.46      413.92     45.22 o 
  -5   6  11      347.79      297.98     38.26 o 
  -4   6  11      130.81      135.66     27.83 o 
  -3   6  11      266.21      227.99     35.36 o 
  -2   6  11      657.74      636.76     30.73 o 
  -1   6  11      271.95      289.86     25.51 o 
   0   6  11      440.14      387.74     46.96 o 
   1   6  11        6.55        3.83      9.19 o 
   2   6  11      244.37      238.34     25.42 o 
   3   6  11      158.09      166.24     19.56 o 
 -11   7  11      544.33      539.76     48.24 o 
 -10   7  11       25.34       15.22     12.81 o 
  -9   7  11      933.42      861.47     67.25 o 
  -8   7  11     2054.37     2088.17    106.67 o 
  -7   7  11      258.38      309.57     40.58 o 
  -6   7  11     4511.23     4633.17    165.80 o 
  -5   7  11     7285.03     7103.96    213.34 o 
  -4   7  11     1403.94     1405.26     85.80 o 
  -3   7  11      377.35      374.50     44.06 o 
  -2   7  11      983.55     1109.60     77.68 o 
  -1   7  11       75.37       55.56     12.81 o 
   0   7  11      917.46      913.71     76.52 o 
   1   7  11      722.67      703.79     64.93 o 
   2   7  11        5.67        0.00     20.87 o 
   3   7  11      543.66      578.68     47.33 o 
 -10   8  11     2667.15     2927.13     99.66 o 
  -9   8  11     1483.26     1401.51     66.39 o 
  -8   8  11     1540.19     1583.57     69.25 o 
  -7   8  11     2722.15     2635.39     88.95 o 
  -6   8  11     1346.15     1354.03     61.42 o 
  -5   8  11     2349.66     2367.60    118.26 o 
  -4   8  11     8597.94     8662.61    219.14 o 
  -3   8  11     4930.36     5066.90    135.08 o 
  -2   8  11      141.89      141.20     19.63 o 
  -1   8  11     2402.17     2381.21     98.55 o 
   0   8  11      747.60      893.94     74.20 o 
   1   8  11      413.00      409.29     51.02 o 
   2   8  11     1160.26     1232.50     89.28 o 
 -10   9  11        7.69       19.71     14.15 o 
  -9   9  11      113.41      150.04     25.06 o 
  -8   9  11      123.40      143.70     25.51 o 
  -7   9  11       11.71       16.98     15.02 o 
  -6   9  11      457.03      425.46     35.96 o 
  -5   9  11      201.03      260.44     28.20 o 
  -4   9  11      696.31      688.48     44.18 o 
  -3   9  11     2070.83     1968.84    109.57 o 
  -2   9  11     1581.51     1710.04     66.69 o 
  -1   9  11      837.93      948.44     48.68 o 
   0   9  11       97.03      117.10     31.31 o 
   1   9  11      163.75      120.58     32.46 o 
   2   9  11        2.70        0.00     20.87 o 
  -9  10  11      219.70      229.58     30.33 o 
  -8  10  11      449.73      438.09     39.33 o 
  -7  10  11     2434.96     2449.63     91.39 o 
  -6  10  11     2025.45     1948.01     79.91 o 
  -5  10  11        7.16       33.14     21.45 o 
  -4  10  11      585.66      581.63     55.07 o 
  -3  10  11      806.90      796.40     48.18 o 
  -2  10  11       75.46       50.85     13.91 o 
  -1  10  11       74.88       86.85     19.71 o 
   0  10  11      135.66      190.15     39.42 o 
   1  10  11      399.60      415.08     54.49 o 
  -8  11  11     2819.60     2709.28    102.07 o 
  -7  11  11       92.46       58.22     18.80 o 
  -6  11  11     2396.65     2510.76     94.69 o 
  -5  11  11     3505.02     3513.72    111.07 o 
  -4  11  11       51.28       51.51     17.39 o 
  -3  11  11     1592.78     1677.25     72.47 o 
  -2  11  11     2213.05     2430.13    115.95 o 
  -1  11  11      165.68      132.18     35.94 o 
   0  11  11     1137.45     1081.77     88.12 o 
  -7  12  11      603.66      584.59     48.37 o 
  -6  12  11       41.97       29.22     16.15 o 
  -5  12  11      327.46      397.42     38.94 o 
  -4  12  11     1599.49     1693.31     77.08 o 
  -3  12  11      278.18      342.68     35.94 o 
  -2  12  11      127.76      134.50     33.62 o 
 -12   0  12     2048.01     2226.15    127.54 o 
 -11   0  12     1713.42     1831.93    110.15 o 
 -10   0  12      492.38      437.11     49.86 o 
  -9   0  12     5303.82     4802.30    219.14 o 
  -8   0  12     3761.73     4014.43     97.39 o 
  -7   0  12        1.56        6.38      8.20 o 
  -6   0  12     4797.85     4777.05    353.05 o 
  -5   0  12     3160.28     3151.02     74.45 o 
  -4   0  12        0.10       12.06      7.15 o 
  -3   0  12    18496.05    17054.38    360.59 o 
  -2   0  12     7140.59     7280.20    205.22 o 
  -1   0  12     1993.32     2029.04     99.71 o 
   0   0  12     1104.28     1219.74     80.00 o 
   1   0  12     1585.47     1514.34     64.35 o 
   2   0  12       36.46       44.06     23.19 o 
   3   0  12     1424.17     1508.45    100.87 o 
 -12   1  12       12.93       12.17     22.61 o 
 -11   1  12      598.90      654.43     46.27 o 
 -10   1  12      979.94      986.47     85.80 o 
  -9   1  12      398.45      394.80     28.45 o 
  -8   1  12      184.14      199.78     13.85 o 
  -7   1  12     1981.44     1921.91     71.46 o 
  -6   1  12        2.22       12.02      6.40 o 
  -5   1  12     1393.42     1385.16     40.03 o 
  -4   1  12     2773.12     2820.24     57.27 o 
  -3   1  12     2233.98     2005.39     43.38 o 
  -2   1  12      586.11      548.94     35.60 o 
  -1   1  12     1741.72     1701.00    131.60 o 
   0   1  12      943.42      974.93     40.36 o 
   1   1  12       87.94       86.00     14.24 o 
   2   1  12      361.97      362.41     27.43 o 
   3   1  12       80.68       59.89     33.04 o 
 -12   2  12      187.90      173.75     26.56 o 
 -11   2  12       51.81       49.54     15.02 o 
 -10   2  12       10.17       19.38      8.35 o 
  -9   2  12     2418.06     2429.81     48.95 o 
  -8   2  12      914.69      897.24     32.63 o 
  -7   2  12        4.26        1.16      6.02 o 
  -6   2  12     1248.59     1210.70     38.01 o 
  -5   2  12      765.23      842.75     31.06 o 
  -4   2  12       43.16       46.28      8.02 o 
  -3   2  12      948.61      951.28     29.78 o 
  -2   2  12     1163.67      950.20     64.35 o 
  -1   2  12        1.82        3.23     12.75 o 
   0   2  12      257.06      268.42     26.20 o 
   1   2  12       58.32       85.04     14.30 o 
   2   2  12        0.09       11.44     11.27 o 
   3   2  12      602.20      606.57     36.90 o 
 -12   3  12      337.69      335.08     49.86 o 
 -11   3  12     2242.47     2156.58    120.58 o 
 -10   3  12     1904.41     1883.13     67.14 o 
  -9   3  12      505.51      482.95     32.52 o 
  -8   3  12     3963.20     3940.40    114.21 o 
  -7   3  12     9209.18     9275.39    163.97 o 
  -6   3  12     2970.83     3007.52     80.23 o 
  -5   3  12     1508.36     1585.99     67.47 o 
  -4   3  12     6486.50     6420.96    118.65 o 
  -3   3  12     1464.00     1564.33     49.14 o 
  -2   3  12      950.75      969.52     32.04 o 
  -1   3  12     4344.70     4351.97    171.02 o 
   0   3  12     1183.79     1180.23     51.99 o 
   1   3  12     1119.17     1033.63     52.30 o 
   2   3  12     2261.32     2362.22     98.83 o 
   3   3  12      395.10      398.04     30.61 o 
 -12   4  12      618.57      590.16     66.09 o 
 -11   4  12      592.93      591.32     64.93 o 
 -10   4  12      516.93      521.02     35.82 o 
  -9   4  12     1738.87     1847.49     67.19 o 
  -8   4  12     1681.76     1649.74     62.16 o 
  -7   4  12        0.47       10.00     12.17 o 
  -6   4  12     1778.22     1861.28     62.99 o 
  -5   4  12     3236.90     3296.32    127.54 o 
  -4   4  12       54.24       71.89     20.87 o 
  -3   4  12     1005.71     1014.52     70.73 o 
  -2   4  12      970.76      950.66     41.38 o 
  -1   4  12      160.40      149.80     38.26 o 
   0   4  12     2116.37     2219.46     72.39 o 
   1   4  12     1718.76     1707.21     76.52 o 
   2   4  12       17.96       23.93      9.97 o 
   3   4  12      450.88      468.65     32.12 o 
 -12   5  12      216.57      149.57     38.26 o 
 -11   5  12       29.75        5.80     15.07 o 
 -10   5  12      255.40      251.38     38.84 o 
  -9   5  12       55.14       54.06     14.76 o 
  -8   5  12      535.25      591.59     38.12 o 
  -7   5  12      850.92      905.53     66.09 o 
  -6   5  12      520.13      491.61     47.54 o 
  -5   5  12      789.88      897.42     66.09 o 
  -4   5  12     1106.71      995.97     69.57 o 
  -3   5  12      198.27      203.58     21.45 o 
  -2   5  12        2.53        4.95      8.58 o 
  -1   5  12      268.32      239.85     21.44 o 
   0   5  12       38.49       19.51     34.20 o 
   1   5  12        1.70        3.52     24.93 o 
   2   5  12        5.72        8.33      9.20 o 
   3   5  12        3.84        7.44     11.04 o 
 -11   6  12      803.02      915.97     81.16 o 
 -10   6  12      511.43      582.82    105.51 o 
  -9   6  12     4518.14     4452.65    144.93 o 
  -8   6  12     3706.97     3690.54    144.93 o 
  -7   6  12      212.79      246.96     35.94 o 
  -6   6  12     6329.43     6063.94    191.31 o 
  -5   6  12     5307.20     5422.76    179.72 o 
  -4   6  12       38.47       20.87     17.39 o 
  -3   6  12     2681.22     2837.18    127.54 o 
  -2   6  12     2466.29     2322.38    115.95 o 
  -1   6  12        2.73       63.77     24.35 o 
   0   6  12     2156.97     2069.62    111.31 o 
   1   6  12     1332.55     1517.72     96.23 o 
   2   6  12        1.34        0.00     16.23 o 
 -11   7  12      650.56      706.29     39.55 o 
 -10   7  12     1452.22     1496.30     56.54 o 
  -9   7  12       91.03      102.03     26.67 o 
  -8   7  12     2382.30     2425.57    118.26 o 
  -7   7  12     4202.77     4296.93    162.32 o 
  -6   7  12     1434.26     1387.86     88.12 o 
  -5   7  12      100.87      102.03     26.67 o 
  -4   7  12     1359.80     1267.28     84.64 o 
  -3   7  12      274.49      296.82     44.06 o 
  -2   7  12     1536.98     1618.60     98.55 o 
  -1   7  12     1829.13     1980.34    110.15 o 
   0   7  12      262.18      267.83     41.74 o 
   1   7  12      675.83      649.29     64.93 o 
   2   7  12     1215.03     1186.12     88.12 o 
 -10   8  12       31.89       49.80     16.15 o 
  -9   8  12       70.78       78.02     30.15 o 
  -8   8  12      128.02      138.95     22.09 o 
  -7   8  12       73.43       70.73     23.19 o 
  -6   8  12      107.87       91.60     26.67 o 
  -5   8  12       14.36       22.03     17.39 o 
  -4   8  12      119.63       80.00     27.83 o 
  -3   8  12      642.67      636.54     61.45 o 
  -2   8  12     1062.72     1108.90     52.65 o 
  -1   8  12      458.32      372.61     39.42 o 
   0   8  12      308.42      255.08     40.58 o 
   1   8  12      126.46      131.02     32.46 o 
 -10   9  12     2209.89     2192.68     89.18 o 
  -9   9  12      244.02      245.83     30.33 o 
  -8   9  12     1693.16     1632.85     73.77 o 
  -7   9  12     2303.19     2382.33     88.54 o 
  -6   9  12      618.54      606.86     43.58 o 
  -5   9  12     2056.46     1984.48     77.68 o 
  -4   9  12     4246.59     4016.04    112.82 o 
  -3   9  12      998.60      976.51     52.16 o 
  -2   9  12     1066.60     1161.81     74.78 o 
  -1   9  12     1819.08     1764.69    110.15 o 
   0   9  12      810.53      833.65     75.36 o 
   1   9  12       91.62      127.54     34.78 o 
  -9  10  12     1413.74     1468.31     74.11 o 
  -8  10  12      977.45      954.84     58.21 o 
  -7  10  12      102.62      123.57     23.36 o 
  -6  10  12     3126.42     3046.48    102.87 o 
  -5  10  12     1396.68     1361.30     66.35 o 
  -4  10  12       78.81       89.13     19.25 o 
  -3  10  12     1430.68     1377.61     64.87 o 
  -2  10  12      870.72      946.59     52.31 o 
  -1  10  12       27.21       74.20     28.99 o 
   0  10  12     2107.91     2138.03    126.38 o 
  -8  11  12        2.68       12.54     13.04 o 
  -7  11  12       35.89       45.61     27.25 o 
  -6  11  12        0.51        4.92     14.37 o 
  -5  11  12        3.07        0.00     13.04 o 
  -4  11  12       21.84        2.25     12.81 o 
  -3  11  12      108.73       97.03     20.30 o 
  -2  11  12       74.10       74.85     17.54 o 
  -1  11  12       56.54       67.25     26.67 o 
  -6  12  12     2038.63     1977.52     87.29 o 
  -5  12  12     1191.42     1308.14     69.27 o 
  -4  12  12        0.07       11.91     15.15 o 
  -3  12  12     1149.59     1066.25     61.41 o 
 -12   1  13     1089.09     1145.38     64.26 o 
 -11   1  13      440.27      465.47     38.94 o 
 -10   1  13      465.23      465.00     26.44 o 
  -9   1  13     5145.94     5137.29    135.22 o 
  -8   1  13     1571.92     1556.96     48.03 o 
  -7   1  13      333.37      272.81     16.62 o 
  -6   1  13     5179.40     5323.39     82.34 o 
  -5   1  13     2412.11     2346.65     54.94 o 
  -4   1  13      119.37      153.65     13.14 o 
  -3   1  13    10020.95     9617.08    234.79 o 
  -2   1  13     2656.54     2681.01     84.43 o 
  -1   1  13       74.92       84.22     16.67 o 
   0   1  13     1187.55     1246.64     57.93 o 
   1   1  13      476.34      493.97     31.42 o 
   2   1  13       74.15       49.83     15.60 o 
 -12   2  13      145.68      128.17     22.91 o 
 -11   2  13     1510.85     1558.37     71.73 o 
 -10   2  13     1225.14     1196.84     44.17 o 
  -9   2  13       29.86       28.46      8.87 o 
  -8   2  13     3682.94     3717.34     97.32 o 
  -7   2  13     7620.21     7667.03    180.20 o 
  -6   2  13      208.83      167.83     15.10 o 
  -5   2  13     5482.62     5278.62     89.55 o 
  -4   2  13     8551.76     8785.94    122.15 o 
  -3   2  13     2856.14     2743.05     53.68 o 
  -2   2  13      496.85      490.72     35.96 o 
  -1   2  13     2098.28     1971.81    100.29 o 
   0   2  13       56.17       61.17     15.02 o 
   1   2  13     1659.15     1705.18     58.48 o 
   2   2  13     1503.86     1552.83     57.70 o 
 -12   3  13       48.30       31.31     17.39 o 
 -11   3  13        0.64       16.23     18.55 o 
 -10   3  13        2.39        0.00     10.44 o 
  -9   3  13       19.65       18.55      9.65 o 
  -8   3  13       51.10       83.09     15.15 o 
  -7   3  13     1133.38     1169.80     50.30 o 
  -6   3  13     2460.87     2449.91     58.58 o 
  -5   3  13     4200.31     4201.93     95.71 o 
  -4   3  13     1680.02     1501.13     50.18 o 
  -3   3  13      429.14      473.61     24.30 o 
  -2   3  13      227.82      227.41     22.84 o 
  -1   3  13      305.20      245.52     24.20 o 
   0   3  13      107.07      115.24     18.64 o 
   1   3  13       30.43        2.12     11.37 o 
   2   3  13      160.96      178.50     20.50 o 
 -12   4  13        7.07        6.96     17.39 o 
 -11   4  13     2353.17     2402.39    128.70 o 
 -10   4  13     2963.99     2790.07     87.16 o 
  -9   4  13      910.67      863.68     51.60 o 
  -8   4  13      188.50      187.20     22.53 o 
  -7   4  13      404.29      425.68     31.31 o 
  -6   4  13      262.25      268.96     24.55 o 
  -5   4  13     5739.06     5793.16    119.83 o 
  -4   4  13     4458.86     4558.77    175.66 o 
  -3   4  13      270.97      273.63     38.26 o 
  -2   4  13     1523.75     1344.01     84.06 o 
  -1   4  13     3600.04     3357.93     91.03 o 
   0   4  13      447.60      522.00     36.65 o 
   1   4  13      120.21      151.03     40.58 o 
   2   4  13      645.59      666.50     45.05 o 
 -11   5  13     1819.58     1983.82    119.42 o 
 -10   5  13      125.79      142.79     21.95 o 
  -9   5  13     1995.85     1900.16     72.28 o 
  -8   5  13      830.47      824.47     88.70 o 
  -7   5  13     1063.07     1130.86     52.45 o 
  -6   5  13     6411.99     6455.83    200.59 o 
  -5   5  13     2405.50     2311.95    113.63 o 
  -4   5  13      536.71      539.15     53.33 o 
  -3   5  13     5891.88     5631.13    110.59 o 
  -2   5  13     2376.09     2412.70    100.87 o 
  -1   5  13      118.38      139.20     18.02 o 
   0   5  13     2498.78     2483.48     79.39 o 
   1   5  13     1214.66     1257.83     58.42 o 
   2   5  13       35.31       49.61     55.07 o 
 -11   6  13        6.94        8.53     10.03 o 
 -10   6  13       57.13       72.41     16.94 o 
  -9   6  13        2.79        6.38     13.12 o 
  -8   6  13      444.47      441.75     48.70 o 
  -7   6  13      702.24      731.61     62.61 o 
  -6   6  13       44.86       34.78     18.55 o 
  -5   6  13       16.34       16.23     16.23 o 
  -4   6  13      422.62      499.72     54.49 o 
  -3   6  13        1.19        0.00     18.55 o 
  -2   6  13      444.11      448.71     52.18 o 
  -1   6  13      357.62      383.78     51.02 o 
   0   6  13        8.03        5.80     15.07 o 
   1   6  13      163.90      162.32     38.26 o 
 -11   7  13      430.66      407.23     30.89 o 
 -10   7  13       57.75       75.74     17.98 o 
  -9   7  13     1515.92     1655.70     99.71 o 
  -8   7  13      222.66      291.02     41.74 o 
  -7   7  13      525.99      549.58     56.81 o 
  -6   7  13     2607.44     2665.58    127.54 o 
  -5   7  13      923.31      881.18     71.89 o 
  -4   7  13      137.96      186.67     38.26 o 
  -3   7  13     1225.98     1231.34     88.12 o 
  -2   7  13      846.85      888.14     75.36 o 
  -1   7  13       18.45       30.15     20.87 o 
   0   7  13      726.76      750.17     71.89 o 
   1   7  13      513.83      583.20     63.77 o 
 -10   8  13     2127.31     2113.13     71.14 o 
  -9   8  13       14.33        0.00     15.07 o 
  -8   8  13     2744.53     2750.22    134.50 o 
  -7   8  13     3505.12     3277.77    147.25 o 
  -6   8  13      147.68      129.86     31.31 o 
  -5   8  13     2321.57     2591.38    128.70 o 
  -4   8  13     3019.17     3245.31    148.41 o 
  -3   8  13      298.69      369.87     49.86 o 
  -2   8  13     1993.01     1984.58     73.52 o 
  -1   8  13     2059.45     2058.03    119.42 o 
   0   8  13       98.33      118.26     33.62 o 
  -9   9  13      702.95      672.54     49.01 o 
  -8   9  13      103.77       89.90     18.43 o 
  -7   9  13       14.75        9.28     10.66 o 
  -6   9  13      771.52      826.09    104.35 o 
  -5   9  13      188.56      194.17     25.58 o 
  -4   9  13      199.19      186.80     28.41 o 
  -3   9  13      548.06      550.56     39.95 o 
  -2   9  13      148.99      157.52     21.62 o 
  -1   9  13        4.41        3.48     16.23 o 
   0   9  13      308.88      224.93     41.74 o 
  -8  10  13      518.95      501.01     42.61 o 
  -7  10  13      645.10      600.99     46.71 o 
  -6  10  13       82.62       47.57     16.44 o 
  -5  10  13      227.54      170.50     46.96 o 
  -4  10  13      739.45      760.61     51.60 o 
  -3  10  13        2.40        4.12     10.86 o 
  -2  10  13      329.98      270.32     29.25 o 
  -1  10  13      465.38      541.46     64.93 o 
  -7  11  13      190.15      226.07     32.38 o 
  -6  11  13     2909.21     2956.13    106.06 o 
  -5  11  13      486.62      499.33     42.17 o 
  -4  11  13      137.10      158.08     25.00 o 
  -3  11  13     1368.17     1372.84     85.22 o 
 -12   0  14     3566.41     3710.25    169.28 o 
 -11   0  14     1256.08     1232.50     89.28 o 
 -10   0  14      551.21      619.15     60.29 o 
  -9   0  14     6458.47     6262.37    193.63 o 
  -8   0  14     1115.40     1111.31     48.29 o 
  -7   0  14     1014.12     1075.40     46.73 o 
  -6   0  14     4561.23     4699.11    102.82 o 
  -5   0  14      957.68      910.17     64.93 o 
  -4   0  14     3213.04     3249.94    132.18 o 
  -3   0  14    10618.14    10314.49    271.31 o 
  -2   0  14      883.17      943.79     73.05 o 
  -1   0  14      758.54      769.88     67.25 o 
   0   0  14     4287.92     4360.65    119.19 o 
   1   0  14     1422.55     1545.55     99.71 o 
   2   0  14       21.29       25.51     18.55 o 
 -12   1  14        0.29        0.00     13.30 o 
 -11   1  14     1317.41     1221.05     63.50 o 
 -10   1  14     1020.26      946.34     53.24 o 
  -9   1  14      197.43      184.56     14.53 o 
  -8   1  14      831.10      895.66     30.57 o 
  -7   1  14     1189.32     1181.46     34.63 o 
  -6   1  14      183.21      155.84     19.24 o 
  -5   1  14     2064.38     2179.21     53.39 o 
  -4   1  14     1312.58     1375.49     59.01 o 
  -3   1  14       39.84       37.00     13.36 o 
  -2   1  14     1818.36     1837.14     72.13 o 
  -1   1  14     1987.02     2103.36     63.04 o 
   0   1  14      166.11      157.86     18.55 o 
   1   1  14      130.03      147.55     19.16 o 
   2   1  14      107.33      126.94     22.91 o 
 -12   2  14      316.13      316.67     48.12 o 
 -11   2  14      151.68      139.78     23.36 o 
 -10   2  14      191.68      204.17     19.24 o 
  -9   2  14      984.92      991.13     36.72 o 
  -8   2  14       93.13      138.15     14.50 o 
  -7   2  14      141.90      131.00     14.38 o 
  -6   2  14     1216.03     1231.55     40.80 o 
  -5   2  14      185.22      189.91     15.85 o 
  -4   2  14       11.98       11.46      6.02 o 
  -3   2  14      562.15      597.04     39.76 o 
  -2   2  14        3.02        0.00     16.23 o 
  -1   2  14      605.77      579.52     39.95 o 
   0   2  14     1364.75     1373.69     62.52 o 
   1   2  14      647.71      658.13     37.74 o 
 -12   3  14       19.55       35.94     22.03 o 
 -11   3  14     2728.86     2774.57    139.13 o 
 -10   3  14     3060.39     2988.41     89.97 o 
  -9   3  14        7.36        9.28     24.35 o 
  -8   3  14     3408.71     3480.63     94.69 o 
  -7   3  14     4446.89     4415.63    106.43 o 
  -6   3  14        3.49       11.92     16.81 o 
  -5   3  14     3924.24     4173.67    216.24 o 
  -4   3  14     2266.34     2187.41     61.74 o 
  -3   3  14      310.71      391.89     47.54 o 
  -2   3  14     5465.02     5381.97    143.19 o 
  -1   3  14     5279.99     5327.49    190.73 o 
   0   3  14      221.10      182.16     47.54 o 
   1   3  14      774.38      852.73     42.77 o 
 -12   4  14     1592.13     1589.61    110.15 o 
 -11   4  14      224.56      216.82     39.42 o 
 -10   4  14      270.36      330.87     30.34 o 
  -9   4  14     2086.19     2113.13     75.37 o 
  -8   4  14      644.29      596.04     38.53 o 
  -7   4  14      302.78      321.47     27.84 o 
  -6   4  14     2085.09     2211.58     84.06 o 
  -5   4  14       82.92       81.06     14.37 o 
  -4   4  14     1950.43     1843.34     59.16 o 
  -3   4  14     3873.41     3947.22     95.79 o 
  -2   4  14      858.19      744.83     55.07 o 
  -1   4  14      303.13      325.57     28.67 o 
   0   4  14      898.43      921.18     49.51 o 
   1   4  14      246.88      270.04     24.82 o 
 -11   5  14      230.56      262.04     44.06 o 
 -10   5  14        6.55       12.63     11.70 o 
  -9   5  14       93.53       62.77     16.34 o 
  -8   5  14      260.60      321.57     29.48 o 
  -7   5  14      616.28      639.95     40.07 o 
  -6   5  14      101.76      117.10     18.43 o 
  -5   5  14      124.11       88.12     28.99 o 
  -4   5  14       13.23       25.51     18.55 o 
  -3   5  14       17.94        9.28     17.39 o 
  -2   5  14      105.49      112.47     31.31 o 
  -1   5  14      231.23      198.27     39.42 o 
   0   5  14       22.49        0.00     18.55 o 
   1   5  14       21.76       22.03     19.71 o 
 -11   6  14      456.17      544.36     84.64 o 
 -10   6  14      547.01      632.28     44.41 o 
  -9   6  14     3039.97     2956.18    121.16 o 
  -8   6  14      209.20      206.12     25.00 o 
  -7   6  14     1634.60     1564.10     95.08 o 
  -6   6  14     5404.80     5586.24    193.63 o 
  -5   6  14     1277.84     1258.01     85.80 o 
  -4   6  14      414.21      451.03     53.33 o 
  -3   6  14     2692.14     2881.24    136.82 o 
  -2   6  14      728.06      768.72     70.73 o 
  -1   6  14      534.72      628.42     64.93 o 
   0   6  14     1790.99     1676.57    107.83 o 
 -10   7  14     1264.21     1212.33     63.07 o 
  -9   7  14      149.77      176.34     25.00 o 
  -8   7  14     1355.74     1380.91     91.60 o 
  -7   7  14     1767.58     1782.08    105.51 o 
  -6   7  14      113.15       89.28     28.99 o 
  -5   7  14     2362.93     2280.64    121.74 o 
  -4   7  14     2542.21     2572.82    131.02 o 
  -3   7  14       16.12       49.86     20.87 o 
  -2   7  14      750.95      823.21     74.20 o 
  -1   7  14      568.92      526.39     61.45 o 
   0   7  14       58.53       38.26     24.35 o 
 -10   8  14       13.43       22.90     14.00 o 
  -9   8  14        2.33        0.00     17.39 o 
  -8   8  14       33.61       35.94     22.03 o 
  -7   8  14       17.09       15.07     16.23 o 
  -6   8  14      100.51       75.36     24.35 o 
  -5   8  14       77.38       59.13     24.35 o 
  -4   8  14       23.30       18.55     22.03 o 
  -3   8  14        0.48       10.44     17.39 o 
  -2   8  14       37.57       50.06     15.00 o 
  -1   8  14        2.19        0.00     20.87 o 
  -9   9  14       94.65       98.84     41.16 o 
  -8   9  14     1449.71     1437.79     71.31 o 
  -7   9  14     1179.20     1074.95     60.15 o 
  -6   9  14       41.98        8.70     15.65 o 
  -5   9  14     2066.74     2118.19     83.89 o 
  -4   9  14     2681.59     2605.87     92.60 o 
  -3   9  14      134.71       96.97     29.57 o 
  -2   9  14      566.13      539.15     64.93 o 
  -8  10  14      167.27      176.58     28.06 o 
  -7  10  14      469.53      408.24     96.23 o 
  -6  10  14     2464.10     2553.94     96.65 o 
  -5  10  14      142.44       92.38     21.45 o 
  -4  10  14      479.81      391.37     59.71 o 
  -3  10  14     1423.56     1593.57     72.61 o 
 -12   1  15     1468.27     1649.09     77.77 o 
 -11   1  15       31.96       38.78     14.49 o 
 -10   1  15     2382.24     2481.09    130.66 o 
  -9   1  15     5125.36     5032.40     88.70 o 
  -8   1  15      513.70      452.83     30.31 o 
  -7   1  15     1431.40     1409.83     51.67 o 
  -6   1  15     2952.87     3015.61     95.89 o 
  -5   1  15      419.91      439.72     27.94 o 
  -4   1  15     1323.63     1451.78     63.53 o 
  -3   1  15     2007.19     2010.67     77.05 o 
  -2   1  15        7.40        3.06     14.49 o 
  -1   1  15     1643.31     1528.24     67.68 o 
   0   1  15     1925.55     1953.08     65.09 o 
   1   1  15      313.61      323.92     28.26 o 
 -12   2  15      315.34      316.53     49.86 o 
 -11   2  15     2857.15     3079.51    146.09 o 
 -10   2  15     1631.73     1753.27    157.69 o 
  -9   2  15      562.97      545.39     44.99 o 
  -8   2  15     6329.13     6035.74    104.98 o 
  -7   2  15     3992.16     3995.93     90.84 o 
  -6   2  15       27.51       69.42     11.58 o 
  -5   2  15     2402.81     2429.63     58.58 o 
  -4   2  15      787.84      782.18     47.54 o 
  -3   2  15      866.81      843.50     50.42 o 
  -2   2  15     2305.87     2445.28    125.22 o 
  -1   2  15     1377.79     1383.16     63.70 o 
   0   2  15      287.92      296.26     26.34 o 
 -12   3  15      236.89      257.40     46.38 o 
 -11   3  15       58.58       54.49     23.19 o 
 -10   3  15       39.59       39.69     14.19 o 
  -9   3  15      322.33      354.89     30.33 o 
  -8   3  15        6.17        9.95      9.43 o 
  -7   3  15      309.81      244.36     24.75 o 
  -6   3  15      290.35      259.08     23.35 o 
  -5   3  15       72.80       67.61     18.55 o 
  -4   3  15       19.25        1.16     15.07 o 
  -3   3  15        0.37       15.07     17.39 o 
  -2   3  15       57.60       63.26     15.02 o 
  -1   3  15      152.65      170.53     22.91 o 
   0   3  15       29.28       33.66     12.22 o 
 -11   4  15     1104.87     1120.03     86.96 o 
 -10   4  15      787.51      762.44     46.06 o 
  -9   4  15      135.85      163.24     34.78 o 
  -8   4  15     1849.06     1763.86     68.85 o 
  -7   4  15     1525.59     1581.27     62.39 o 
  -6   4  15      101.80      107.23     16.70 o 
  -5   4  15     1656.23     1728.34    114.79 o 
  -4   4  15      590.71      518.28     56.81 o 
  -3   4  15      350.77      244.64     41.74 o 
  -2   4  15     2413.37     2572.82    132.18 o 
  -1   4  15     1821.83     2102.09    119.42 o 
   0   4  15        9.80       25.51     17.39 o 
 -11   5  15      158.81      166.57     24.92 o 
 -10   5  15     1085.57     1034.51     55.68 o 
  -9   5  15     2910.69     2870.74     99.71 o 
  -8   5  15       89.62       76.63     16.79 o 
  -7   5  15     1672.51     1975.23     72.96 o 
  -6   5  15     3728.35     3613.31    143.77 o 
  -5   5  15        1.64        2.42      8.05 o 
  -4   5  15     2447.69     2468.47    126.38 o 
  -3   5  15     3983.94     3794.89    163.48 o 
  -2   5  15      411.70      425.52     55.65 o 
  -1   5  15      862.33      855.68     77.68 o 
   0   5  15     1265.92     1479.46    104.35 o 
 -11   6  15      247.12      189.16     26.46 o 
 -10   6  15      494.59      534.58     40.77 o 
  -9   6  15       24.72       51.02     15.58 o 
  -8   6  15      122.11      113.73     18.94 o 
  -7   6  15       43.81       37.41     13.65 o 
  -6   6  15      739.19      710.74     67.25 o 
  -5   6  15     1106.23     1165.25     88.12 o 
  -4   6  15      633.38      591.32     62.61 o 
  -3   6  15       84.37       73.05     23.19 o 
  -2   6  15       88.50      150.73     33.62 o 
  -1   6  15       53.52       35.94     23.19 o 
 -10   7  15      610.83      621.98     45.82 o 
  -9   7  15     1696.42     1600.88     71.71 o 
  -8   7  15      149.57      206.38     38.26 o 
  -7   7  15      184.01      224.93     39.42 o 
  -6   7  15     1249.10     1186.12     90.44 o 
  -5   7  15      259.59      252.76     42.90 o 
  -4   7  15      149.62      172.76     38.26 o 
  -3   7  15      669.84      563.49     63.77 o 
  -2   7  15      171.98      172.76     35.94 o 
  -1   7  15      301.45      301.46     48.70 o 
  -9   8  15      586.13      650.45     68.41 o 
  -8   8  15     2339.34     2333.98    128.70 o 
  -7   8  15     2000.11     2009.33    119.42 o 
  -6   8  15       97.28       92.76     28.99 o 
  -5   8  15     1919.87     1969.91    119.42 o 
  -4   8  15     1648.78     1545.55    105.51 o 
  -3   8  15      120.97       74.20     27.83 o 
  -2   8  15     1197.99     1262.64     98.55 o 
  -8   9  15        7.42        1.09     13.04 o 
  -7   9  15      477.51      495.09     61.45 o 
  -6   9  15      782.15      764.08     75.36 o 
  -5   9  15       17.08        0.00     13.36 o 
  -4   9  15       89.78       73.22     26.67 o 
  -3   9  15       52.03       35.28     17.39 o 
 -12   0  16     2041.31     2238.90    129.86 o 
 -11   0  16       57.67       78.84     24.35 o 
 -10   0  16     3719.33     3451.58     96.53 o 
  -9   0  16     3341.90     3373.72    192.47 o 
  -8   0  16        0.02       23.19     11.48 o 
  -7   0  16     4027.72     3980.22    135.08 o 
  -6   0  16     2919.60     3131.68    134.50 o 
  -5   0  16      162.23      166.96     34.78 o 
  -4   0  16     3124.36     2936.89    136.82 o 
  -3   0  16     1523.08     1644.10    102.03 o 
  -2   0  16       52.23       75.36     28.99 o 
  -1   0  16      726.88      797.61     51.12 o 
   0   0  16      527.24      543.78     61.45 o 
 -12   1  16      239.49      208.50     33.04 o 
 -11   1  16      840.85      919.53     54.91 o 
 -10   1  16      236.60      221.15     19.99 o 
  -9   1  16      492.00      477.80     24.30 o 
  -8   1  16     1717.32     1711.32     52.81 o 
  -7   1  16      152.23      181.82     17.51 o 
  -6   1  16      492.82      506.04     27.07 o 
  -5   1  16     1244.88     1238.24     60.26 o 
  -4   1  16      608.40      524.25     40.58 o 
  -3   1  16       77.22       95.29     19.15 o 
  -2   1  16      170.35      183.77     66.09 o 
  -1   1  16       28.43       15.40     13.91 o 
   0   1  16      249.98      236.52     25.22 o 
 -11   2  16        1.92        0.00     16.23 o 
 -10   2  16     1177.08     1088.92     72.47 o 
  -9   2  16      906.09      858.91     37.23 o 
  -8   2  16      143.42      119.42     15.44 o 
  -7   2  16      236.16      229.97     19.41 o 
  -6   2  16      236.96      289.89     20.66 o 
  -5   2  16       10.97        0.00     11.59 o 
  -4   2  16      570.31      581.55     42.17 o 
  -3   2  16      632.84      594.80     61.45 o 
  -2   2  16       11.40       42.53     16.79 o 
  -1   2  16      134.31      135.42     55.65 o 
 -11   3  16     2226.07     2463.84    131.02 o 
 -10   3  16      936.46      854.77     60.87 o 
  -9   3  16     1498.84     1435.04     79.42 o 
  -8   3  16     4458.29     4475.55    217.40 o 
  -7   3  16     1404.75     1410.05     57.90 o 
  -6   3  16      987.47     1102.10    118.84 o 
  -5   3  16     3738.34     3939.82    161.16 o 
  -4   3  16     1010.05     1169.89     86.96 o 
  -3   3  16      228.79      270.25     26.60 o 
  -2   3  16     1497.11     1622.07    106.67 o 
  -1   3  16      448.59      361.75     53.33 o 
 -11   4  16       29.19       54.49     23.19 o 
 -10   4  16      749.42      785.01     47.83 o 
  -9   4  16      723.20      717.20     45.07 o 
  -8   4  16      217.52      197.14     43.48 o 
  -7   4  16     2392.00     2373.58    110.15 o 
  -6   4  16     1988.37     2047.64     72.47 o 
  -5   4  16        2.19       13.91     15.07 o 
  -4   4  16      736.76      810.46     74.20 o 
  -3   4  16      647.21      620.31     66.09 o 
  -2   4  16        0.59       28.99     25.51 o 
  -1   4  16      373.27      395.37     54.49 o 
 -11   5  16      139.05      131.69     37.10 o 
 -10   5  16       53.15       47.36     15.97 o 
  -9   5  16        1.42        2.50     10.03 o 
  -8   5  16      174.54      178.44     22.53 o 
  -7   5  16      609.27      616.59     40.60 o 
  -6   5  16        2.88        4.03      9.19 o 
  -5   5  16      103.56      103.19     27.83 o 
  -4   5  16       43.00       25.51     20.87 o 
  -3   5  16        0.72       17.39     17.39 o 
  -2   5  16      267.11      318.85     48.70 o 
  -1   5  16       85.22       44.06     24.35 o 
 -10   6  16     1381.50     1334.99     65.90 o 
  -9   6  16     2295.31     2300.26     86.07 o 
  -8   6  16       13.74       27.37     17.97 o 
  -7   6  16     1849.00     1793.19     72.47 o 
  -6   6  16     2289.16     2380.48     81.59 o 
  -5   6  16       33.78       47.54     20.87 o 
  -4   6  16     1379.93     1412.21    100.87 o 
  -3   6  16     1863.61     1881.79    117.10 o 
  -2   6  16       51.46      110.15     32.46 o 
  -9   7  16      459.80      493.75     40.99 o 
  -8   7  16     1136.01     1237.62     63.34 o 
  -7   7  16      186.81      215.40     38.84 o 
  -6   7  16      724.37      795.38     75.36 o 
  -5   7  16     1870.51     1976.87    120.58 o 
  -4   7  16      674.50      641.18     69.57 o 
  -3   7  16      247.05      192.47     39.42 o 
  -8   8  16       29.25       17.39     23.19 o 
  -7   8  16       18.61       18.55     18.55 o 
  -6   8  16       20.62        0.00     24.35 o 
  -5   8  16       24.30        0.00     23.19 o 
  -4   8  16       19.64       42.90     22.03 o 
 -11   1  17       94.77      128.75     22.53 o 
 -10   1  17     2573.04     2619.25    194.21 o 
  -9   1  17      969.54      940.27     39.92 o 
  -8   1  17      181.21      139.76     16.40 o 
  -7   1  17     2689.35     2515.01    100.29 o 
  -6   1  17     1698.01     1633.81     70.51 o 
  -5   1  17       95.79       74.33     30.73 o 
  -4   1  17     1371.75     1261.00     64.71 o 
  -3   1  17      215.14      253.18     30.20 o 
  -2   1  17       74.21       81.04     23.77 o 
 -11   2  17     2097.30     2164.70    120.58 o 
 -10   2  17      244.65      257.49     27.38 o 
  -9   2  17     1589.75     1692.46     77.81 o 
  -8   2  17     3250.39     3315.52     90.88 o 
  -7   2  17      376.88      352.80     32.19 o 
  -6   2  17      820.45      717.74     46.73 o 
  -5   2  17     1179.12     1242.07     63.53 o 
  -4   2  17      136.54      126.61     22.09 o 
  -3   2  17      850.15      853.36     77.68 o 
  -2   2  17     1639.38     1677.27     73.30 o 
 -11   3  17      362.31      324.65     47.54 o 
 -10   3  17      339.32      361.84     33.14 o 
  -9   3  17      322.69      290.64     62.61 o 
  -8   3  17       62.10       61.24     14.33 o 
  -7   3  17      108.85       76.52     23.19 o 
  -6   3  17       90.73      107.83     27.83 o 
  -5   3  17      306.92      362.91     49.86 o 
  -4   3  17      156.53      137.97     30.15 o 
  -3   3  17       43.12       31.31     22.03 o 
  -2   3  17        0.23       35.94     26.67 o 
 -10   4  17      212.27      220.08     59.13 o 
  -9   4  17      568.27      627.05     42.61 o 
  -8   4  17     1366.27     1422.60    107.83 o 
  -7   4  17      171.10      118.26     30.15 o 
  -6   4  17     1630.65     1586.13    103.19 o 
  -5   4  17     2626.73     2546.16    135.66 o 
  -4   4  17      854.96      747.85     74.20 o 
  -3   4  17       62.60      143.77     38.26 o 
  -2   4  17      697.08      726.98     75.36 o 
 -10   5  17     1975.08     2052.24     81.99 o 
  -9   5  17     1137.10     1118.02     93.34 o 
  -8   5  17      221.29      206.99     30.73 o 
  -7   5  17     2489.85     2590.22    134.50 o 
  -6   5  17     1152.18     1133.94     89.28 o 
  -5   5  17      228.86      250.44     45.22 o 
  -4   5  17     2818.12     2589.06    140.29 o 
  -3   5  17     1944.67     2052.23    125.22 o 
  -9   6  17      230.37      289.35     31.56 o 
  -8   6  17       64.84       95.45     38.26 o 
  -7   6  17      140.88      132.18     34.78 o 
  -6   6  17      277.20      278.27     47.54 o 
  -5   6  17      300.49      329.28     52.18 o 
  -4   6  17       14.08        0.00     24.35 o 
  -8   7  17       34.93       55.04     18.32 o 
  -7   7  17      688.57      681.76     71.89 o 
  -6   7  17      822.71      798.86     78.84 o 
  -5   7  17        6.15       28.99     25.51 o 
 -10   0  18     2706.20     2674.45     87.90 o 
  -9   0  18      420.20      475.63     51.60 o 
  -8   0  18      416.88      481.17     54.49 o 
  -7   0  18     2440.03     2368.76    122.90 o 
  -6   0  18     1045.71     1040.03     82.32 o 
  -5   0  18      208.06      223.77     39.42 o 
  -4   0  18     2512.53     2491.66    134.50 o 
  -3   0  18      522.65      582.05     64.93 o 
 -10   1  18       59.90       60.58     15.15 o 
  -9   1  18      275.35      319.85     24.50 o 
  -8   1  18      337.07      320.11     31.49 o 
  -7   1  18       41.73       65.03     18.43 o 
  -6   1  18      588.08      622.26     45.45 o 
  -5   1  18      639.83      591.31     45.89 o 
  -4   1  18       34.12       31.93     38.84 o 
  -3   1  18      276.41      231.34     33.62 o 
 -10   2  18      992.96     1102.12     58.55 o 
  -9   2  18      241.42      296.99     27.02 o 
  -8   2  18       40.89       20.24     15.65 o 
  -7   2  18      808.17      792.51     81.74 o 
  -6   2  18      377.48      302.84     32.38 o 
  -5   2  18       17.82       50.00     22.61 o 
  -4   2  18      263.46      330.44     49.86 o 
  -3   2  18       40.54       51.02     26.67 o 
 -10   3  18       10.88       17.84     10.56 o 
  -9   3  18     1974.64     1939.19    114.21 o 
  -8   3  18     2822.63     2679.49    134.50 o 
  -7   3  18      112.74      114.79     31.31 o 
  -6   3  18     1320.49     1448.16    100.87 o 
  -5   3  18     1739.76     2090.49    124.06 o 
  -4   3  18       92.34      118.26     32.46 o 
  -9   4  18      159.67      153.36     22.96 o 
  -8   4  18      189.13      220.30     40.58 o 
  -7   4  18      935.46      971.62     82.32 o 
  -6   4  18      247.10      299.14     47.54 o 
  -5   4  18      194.14      209.86     41.74 o 
  -4   4  18      886.99     1057.42     90.44 o 
  -9   5  18      201.11      278.77     29.71 o 
  -8   5  18      702.38      811.62     75.36 o 
  -7   5  18      207.84      190.15     38.26 o 
  -6   5  18       73.62      102.03     33.62 o 
  -5   5  18       77.63       77.68     27.83 o 
  -7   6  18     2461.36     2561.23    140.29 o 
  -6   6  18     1049.20      933.36     85.80 o 
  -9   1  19      129.53      118.22     20.07 o 
  -8   1  19      839.73      858.11     52.88 o 
  -7   1  19     2445.37     2410.50     91.35 o 
  -6   1  19      928.45      916.08     57.80 o 
  -5   1  19       93.00       90.39     20.89 o 
  -9   2  19     2151.53     2086.65     81.50 o 
  -8   2  19     1960.44     1965.86     81.12 o 
  -7   2  19       16.31        0.00     12.30 o 
  -6   2  19     1101.37     1113.26     62.68 o 
  -5   2  19     1141.43      924.08     85.80 o 
  -8   3  19       11.78       13.91     23.19 o 
  -7   3  19        0.17        0.00     27.83 o 
  -6   3  19        0.04        0.00     19.71 o 
                                                 
